# Supplementary material for: Concentration-dependent protein loading of extracellular vesicles released by Histoplasma capsulatum after antibody treatment and its modulatory action upon macrophages
Source: Sci Rep. 2018 May 23;8:8065. doi: 10.1038/s41598-018-25665-5 (PMC5966397; doi:10.1038/s41598-018-25665-5)
Supplement: Supplementary file 1 — Dataset 1 [file 41598_2018_25665_MOESM1_ESM.xlsx]

## Sheet: Plan1
Supplemental Table 1 . Quantitative proteomic analysis of extracellular vesicles derived from Histoplasma capsulatum yeasts treated with different monoclonal antibodies.
		FDR								log2FC
		6µg				20µg				6µg				20µg
Uniprot Accession	name	6B7/Ctrl	12D3/Ctrl	7B6/Ctrl	6B7/7B6	6B7/Ctrl	12D3/Ctrl	7B6/Ctrl	6B7/7B6	6B7/Ctrl	12D3/Ctrl	7B6/Ctrl	6B7/7B6	6B7/Ctrl	12D3/Ctrl	7B6/Ctrl	6B7/7B6
C0NBV8	Heat shock protein	0	0	0	0.716961	0.876821	0	0	0	-1.89298	-1.88925	-2.21474	0.29212	0.0819906	-1.21969	-2.0018	2.55705
C0P0B3	Hsp60-like protein	0	0	4.71269e-12	0.728003	0.876415	0.875024	0.87672	0.926902	-1.73928	-1.21131	-1.65035	-0.0291467	0.487572	-0.536471	-0.320399	0.742889
C0P141	Allergen Asp f 4	0	0	0	0	0.58921	4.81523e-10	0	0	-1.67561	-1.79996	-3.70933	2.03371	-1.22763	-1.16119	-3.19385	2.64605
C0P0C5	ATP synthase subunit beta	0	0	0	0.49022	0.876821	0.876568	2.18117e-07	0	-1.83117	-1.0399	-2.52668	0.781686	0.579026	-0.415482	-1.24475	2.49869
C0ND43	Cell wall synthesis protein	0	0	0	0	0.867338	0.860745	0	0	0.161735	0.942545	-2.38324	2.54497	-0.68478	-0.520528	-3.00033	2.31547
C0NDI4	Beta-glucosidase	0	0	1.3026e-13	0.72582	0.853031	0.864581	2.78525e-11	0.918356	-2.13859	-2.19305	-2.66593	0.521356	-1.18301	-0.512825	-1.80957	1.06927
C0NYC6	Hsp70-like protein	0	0	0.730151	0.683941	0.876771	0.858843	0.874816	0.926784	-1.62416	-1.49317	-1.07461	-0.549558	-0.208616	-1.202	-0.92571	0.757417
C0NKE9	Beta-glucosidase	0	0	0	0	0.859768	0.848194	0	9.36e-07	-0.73417	-0.368283	-2.43107	2.05295	-0.844053	-0.487398	-2.22237	1.87544
C0NAT6	Putative uncharacterized protein	0.720206	1.73631e-07	9.8949e-09	1.67127e-11	0.875388	0.874868	1.35919e-12	0.918649	0.811545	-0.083493	-1.06633	1.83017	-0.618268	0.0757127	-1.55908	1.55774
C0NSW3	Aldehyde dehydrogenase	0	0	0.00106888	0.725269	0.87544	0.00346157	3.50059e-09	0.0502083	-2.02839	-1.86213	-1.5732	-0.497106	0.568769	-0.75081	-1.26762	2.1222
C0NRN1	Glyceraldehyde-3-phosphate dehydrogenase	0	0	6.65153e-13	0.730045	0.876313	0.875543	6.66134e-16	6.22e-05	-2.19478	-1.95867	-1.91463	-0.280153	-0.141592	-0.271481	-1.85038	2.0668
C0NAB0	Enolase	0	0	0.727134	0.722366	0.875491	0.174611	0.000100032	0.92345	-2.29081	-1.75476	-1.49981	-0.791001	0.217154	-0.610571	-1.33685	1.75849
C0NIW4	Cobalamin-independent methionine synthase MetH/D	0	5.09417e-08	0.348777	0.726697	0.876669	0.876364	0.86409	0.897808	-1.51662	-1.17912	-0.620618	-0.931222	0.361285	-0.504957	-1.00012	1.57988
C0NSN4	Elongation factor 2	0	6.13651e-16	0.448265	0.46171	0.876211	0.875955	0.873921	0.922404	-1.94018	-1.41521	-1.26016	-0.543544	-0.220296	-0.310843	-1.23116	1.65954
C0NUY1	Fructose 1_6-biphosphate aldolase	0	0	0.721233	0.726478	0.876517	0.865794	0.166047	0.923963	-2.15903	-1.96709	-1.74916	-0.409866	0.190435	-0.87169	-1.41624	1.72279
C0NCH9	Disulfidisomerase	2.60506e-15	0	0.00160032	0.710611	0.849339	0.797116	1.07327e-10	0.921599	-1.47285	-1.64507	-2.0398	0.753977	-1.23319	-1.44627	-1.6439	0.4087
C0NG75	ATP synthase subunit alpha	2.06895e-05	0.0643797	0.596957	0.360068	0.876262	0.875801	0.874185	0.914834	-1.98556	-1.38111	-1.588	-0.397553	0.91295	0.0828879	-1.02518	2.04574
C0NW75	Chitinase	6.00308e-05	2.73067e-08	3.93519e-05	0.199563	0.861132	0	0	3.39e-08	-1.14974	-1.32493	-2.05263	1.40358	-0.813678	-1.6473	-1.98933	1.90654
P40911	Elongation factor 1-alpha	0.0011453	2.43639e-13	0.555047	0.121811	0.87004	0.853175	0.640173	0.00139894	-1.32443	-1.41606	0.0121797	-1.33661	0.636067	-0.36082	-0.937516	1.69597
C0NMF2	Fimbrin		3.25546e-05		0.513132	0.876619	0.87616	0.875698	0.925827		-2.76834		-1.66175	0.153885	-0.379168	-0.871386	0.929886
C0NH60	Aconitase	0.000112638	0.128454	0.690609	0.722479	0.868732	0.868904	0.864887	0.833436	-1.64048	-1.2473	-0.724373	-0.916105	-0.649956	-0.619462	-0.937481	-1.69528
P53455	Actin	0.00397484	3.3002e-08	0	0	0.865311	0.868847	1.14619e-07	0.924969	-0.570272	-0.79149	1.02705	-1.82508	0.735198	-0.354008	0.416146	-1.38128
C0NHJ7	Glucosidase I	0.0187441	1.07994e-05	0.720549		0.859109	0.872146	0.0194096	0.910469	-1.89814	-1.675	-0.80274		-0.91147	-0.384071	-1.93044	-0.272858
C0NF61	Cell division control protein	0.000174503	0.72571	0.726369	0.00166523	0.875232	0.875595	0.871489	0.926189	-1.33736	-0.672206	0.137526	-1.47488	0.83366	0.0705155	1.19078	0.321355
C0NAG1	Pyruvate carboxylase	0.00643325	0.0498553	0.409001	0.280159	0.874972	0.874238	0.873442		-1.48871	-1.30122	0.293554	-1.48064	0.67458	0.044326	0.145469
C0NS16	DnaK-type molecular chaperone bipA	8.87555e-07	0.269613	0.718129	1.13579e-05	0.876466	0.876006	0.875336	0.921191	-1.05359	-0.931885	0.548205	-1.60179	0.143369	-0.0668168	-0.36315	-1.36645
C0NBB3	Peptidyl-prolyl cis-trans isomerase	2.12183e-07	5.28991e-06	0.69582	0.726806	0.0548233	3.33067e-15	4.20214e-06	0.922271	-1.43319	-1.15004	-0.988793	-0.444398	-1.26508	-1.96135	-1.68718	1.21004
C0NAP3	Polyphenoloxidase	0.71424	0	0.525782	0.621833	0.868789	0.869076	0.850391	0.912706	-0.795135	-1.81922	-1.03668	0.241548	-1.43003	-0.596038	-1.5428	0.215313
C0NAF9	Clathrin heavy chain	0.0515555	0.105379		0.539356	0.86663	0.860615	0.859636	0.867171	-0.938734	-1.1515		-0.859027	-0.101932	-0.108287	-0.949354	-0.338978
C0NJW7	3-ketoacyl-coA thiolase peroxisomal A	0.717896	0.00203424	0.560602		0.867455	0.873815	0.852887	0.0436958	-0.918545	-1.20929	-0.635324		0.692435	0.0687853	-0.883356	1.87303
C0NAA6	Putative uncharacterized protein	2.91406e-11	5.70849e-05	6.73748e-05	0.712437	0.87312	5.81246e-06	9.5162e-17	0.92064	-1.79292	-1.65565	-1.30078	-0.818997	-0.604479	-1.62967	-1.78181	1.63999
C0NMI3	Thiol-specific antioxidant		1.47378e-05			0.872905	0.865613	0.726662	0.919371		-2.37086			0.190199	-0.708639	-1.59061	1.2243
C0P046	Malate dehydrogenase	5.09239e-07	0.0207989	0.72214	0.714955	0.87492	0.872689	0.807118	0.921464	-2.26997	-1.39084	-1.18257	-1.0874	-0.0152813	-0.754391	-0.925522	1.19386
C0NSF6	Putative uncharacterized protein	0.416881	1.36828e-06	0.298346	0.377206	0.872473	0.873335	0.00466227	0.428394	0.873668	1.04105	-1.32716	2.20083	0.140705	0.12896	-2.28533	2.30715
C0NQI2	Fumarate reductase flavoprotein subunit	0.243597		0.0217579	0.0332007	0.872527	0.865372	0.870657	0.919084	-0.16973		1.88425	-2.05398	0.318958	-0.701428	-0.408262	-0.139645
C0NH39	Beta-1_3-glucanosyltransferase	2.88708e-07	0.376695	0.300139	0.000279233	0.871654	1.42109e-14	6.53185e-13	0.924469	0.901702	0.120308	-0.745363	1.42191	-0.934926	-1.80947	-1.73549	1.01759
C0NYC5	Glutamate synthase	0.306085	0.172527	0.706261		0.778218	0.482217	0.716727		-0.96578	-0.874796	0.693843		0.440643	1.74994	1.74444
C0NFD3	Triosephosphate isomerase	0	0	0	0.0015029	0	0.13965	0.870546	0	-3.29344	-3.04164	-2.91005	-0.383392	2.65455	1.62791	-0.273342	3.02143
C0NUB2	Putative uncharacterized protein	0.703202	1.66795e-05	0.533886	0.295954	0.872201	1.85054e-07	0.875076	0.919228	0.0690345	0.837542	1.18249	-1.35605	-0.87974	-1.64109	-0.389252	-1.18938
C0NZE4	D-tyrosyl-tRNA(Tyr) deacylase	0.613671	4.48868e-07	0.0469548	0.671227	0.875749	0.871047	1.65535e-10	0.921869	-0.69216	-0.5754	-1.57114	0.964148	0.546229	-0.752242	-1.32635	1.94977
C0P0E1	NADH-ubiquinone oxidoreductase	0.00156773	0.00321979	0.392703	0.631813	0.862847	0.867922	0.867806	0.789878	1.85164	1.72196	1.51646	0.335173	0.40901	0.244188	-0.606324	1.1658
C0NJC3	Adenosylhomocysteinase	0.000106873	0.0638784	0.356875	0.616219	0.874449	0.874606	0.868617	0.920081	-1.83216	-1.14041	-2.00507	0.172911	0.734119	0.074146	-0.773917	0.797877
C0P096	Plasma membrane ATPase	0.485102	0.195526	0.706387	0.0461327	0.863596	0.874711	0.873868	0.926666	-1.06702	-0.462346	0.758384	-1.8254	1.4285	0.659147	0.839129	0.0959565
C0NLL2	Glucanosyltransferase	9.90697e-08	4.80816e-09	0.680145	0.688648	0.873548	2.22346e-12	0.829656	0.926547	-1.55682	-1.72999	-0.307158	-1.24966	-0.713805	-1.81705	-0.696906	0.212033
C0NI99	Phosphoenolpyruvate carboxykinase AcuF				0.165093	0.876058	0.871157	0.874659	0.898262				-2.01405	0.286462	-0.891893	-0.261099	1.56254
C0NSJ0	Vacuolar ATP synthase subunit B	0.678962	0.715548	0.000881828	0.00937932	0.869532	0.863285	0.845535	0.50603	-0.814253	-0.442367	1.22251	-2.03676	0.391978	0.295574	-1.06385	2.58461
C0NJX2	Acetyl-coenzyme A synthetase	0.121151	0.653241	0.724048		0.850092	0.86722	0.842782	0.54416	-1.40931	-0.530618	0.226178		1.16591	0.760628	1.26448	2.22084
C0NBG1	DNA damage checkpoint protein rad24	5.33503e-10	3.36072e-07	0.687376	0.679998	0.873281	0.85544	8.00905e-05	0.922536	-1.84226	-1.43739	-1.21544	-0.626819	-0.622645	-1.66355	-1.90825	1.55053
C0NR85	HAD-superfamily hydrolase	0.724159	0.236414	0.726259	0.69609	0.874396	0.875904	0.871102	0.925462	0.621478	-0.35262	0.338252	0.751929	1.18384	0.199341	-0.500635	1.61443
C0NXJ2	Secretory pathway gdp dissociation inhibitor	0.702557	0.0250281	0.68766		0.874554	0.873974	0.871544	0.924343	-1.32018	-1.3244	-0.671356		-0.220701	0.164864	-0.705683	0.978465
C0NT97	Vacuolar ATP synthase catalytic subunit A	0.412729	0.720091	0.22449		0.865069	0.858976	0.817762	0.33186	-0.572415	-0.045145	1.03957		0.864146	0.958901	1.49903	2.01455
C0NSB3	6-phosphogluconate dehydrogenase_ decarboxylating	0.268363	0.577261	0.531729	0.630838	0.869928	0.868501	0.836525	0.918503	-1.34104	-1.01957	0.209797	-1.55084	0.132356	-0.303796	-1.1017	0.306064
C0NDH1	Malate dehydrogenase	1.96864e-05	0.349866	0.71292	0.47036	0.871599	0.873388	0.0715103	0.76753	-1.26701	-1.00891	0.200394	-1.15919	-0.546689	-0.144925	-1.50491	1.34279
C0NDZ9	Pyridoxine biosynthesis protein pyroA	1.11056e-07	3.91235e-07	0.620599	0.693783	0.843602	0.858243	0.810759	0.821075	1.11338	1.51404	0.397662	0.620682	1.05858	0.578447	0.101066	-1.77818
C0P0D5	Aminopeptidase	0.0295446	0.00909345	0.153499	0.336087	0.874291	0.87088	0.867044	0.925584	-0.765321	-0.69217	0.91565	-1.68097	-0.230158	-0.0881851	-1.1983	1.12069
C0NMM3	Isocitrate lyase	0.0731332	0.710856	0.716844	0.0628775	0.864275	0.311798	0.856958		-1.86347	-0.897337	0.0478525	-1.74894	0.967662	1.10087	1.34633
C0NZA7	Cytosolic non-specific dipeptidase	1.61541e-09	0.000166755	0.426803	0.655979	0.855649	0.859439	0.839328	0.90622	-1.81533	-1.15657	-2.93922	1.12389	0.368533	0.478329	-1.32223	0.536072
C0NEX3	Histidinol dehydrogenase	0.49382	0.536028	0.245534		0.872851	0.873708	0.869304	0.90302	-1.46318	-1.41119	0.161872		0.991731	0.230747	0.520989	1.24073
C0NQI1	Fructose-1_6-bisphosphatase	0.000949632	1.55394e-06	0.000241349	0.606044	0.875128	0.872959	0.872255	0.920362	-1.41532	-1.52278	-1.65881	0.243488	0.927321	0.182047	0.0701082	1.43759
C0NKB3	Tubulin beta chain	0.0356863	0.720321	0.702299	0.698231	0.868674	0.864947	0.00450803	0.174349	-1.05485	-0.889895	-0.233455	-0.783054	0.236838	1.12781	0.923356	-3.61266
C0P0S2	Tubulin alpha chain	0.716609	0.72604	0.707517	0.0086881	0.871873	0.870265	0.868038	0.796415	-1.11312	-0.739463	0.45631	-1.51686	0.544094	0.18226	0.78952	-1.11335
C0NHP0	2-methylcitrate dehydratase	0.000779149	0.00369052	0.719862	0.109628	0.865432	0.862784	0.855927	0.747034	-1.58523	-0.616814	0.0493612	-1.63459	0.50982	-0.421008	-0.0905994	1.60195
C0P090	Citrate synthase	0.10839	0.00153535	0.156929	0.677772	0.8162	0.464048	0.611459	0.908853	0.460504	1.70704	1.03411	-0.573605	0.505648	1.16348	-0.0183858	0.628993
C0NDZ7	Probable Xaa-Pro aminopeptidase P	2.46291e-06	0.292948	0.728219	0.478768	0.866926	0.866213	0.866985	0.913206	-1.71102	-0.994932	-0.0903359	-1.29079	0.399725	0.24149	-1.00511	0.990144
C0NBS0	Putative uncharacterized protein	0.0511264	0.000151781			0.866451	0.871434	0.847654	0.639723	1.60351	1.98962			-0.0313556	0.25035	-0.866315	1.49955
C0NJV2	Aha1 domain family	2.72943e-06	4.61759e-11	0.715902	0.705629	0.874027	0.870322	0.740219	0.923579	-2.98126	-2.07214	-1.26688	-1.71438	-0.0639283	-0.182677	-1.40501	0.88726
C0NN56	Glutamine synthetase	1.01775e-06	2.28351e-05	0.694737	0.67807	0.851869	0.776086	0.686051	0.918209	-2.18163	-1.83377	-0.90051	-1.2211	-0.645019	-1.17116	-0.373575	-0.239657
C0NIQ0	Asparagine synthetase	0.0565554	0.70178	0.713281	0.445348	0.720375	0.0452105	0.718823	0.598899	-0.889962	-0.560757	0.998095	-1.88806	0.547707	3.58957	-0.862651	2.12941
C0NTZ5	RNA-binding protein Snd1	0.0102992	0.043707	0.700998	0.00335027	0.82396	0.827303		0.688663	-1.44998	-1.13121	0.681033	-2.13101	0.522071	0.176394		1.75109
C0NWC6	DUF1237 domain-containing protein	0.728866	0.728651	0.700344	0.34275	0.100277	0.868097	0.471077	0.867554	-0.648622	-0.592189	-0.247972	-0.716877	-0.282513	0.519456	-0.755462	-0.354909
C0NN62	G-protein comlpex beta subunit CpcB	0.233781		0.594153	0.5925	0.846876	0.00176606	0.867689	0.925216	-0.983985		0.376509	-1.36049	-1.11763	-1.67551	-0.901366	-0.00259433
C0NVK4	Putative uncharacterized protein	0.0570351	0.00183906	0.139141	0.107783	0.859702	0.00147141	0.00154343	0.900911	-1.47973	-1.5948	-3.18661	1.70687	-0.771391	-2.13515	-1.66408	-0.659115
C0NHQ2	Malate synthase	0.273351	0.68044	0.694873	0.0802281	0.863097	0.856616	0.735468	0.838139	-0.679958	-0.715087	0.98304	-1.94832	0.539446	-0.14131	-1.0463	0.701287
C0NNE2	3-isopropylmalate dehydratase	0.713401	0.722929	0.00272163	0.110881	0.857705	0.845774	0.85474		-0.201208	-0.0372153	1.51022	-1.71143	-0.716303	-0.767916	0.451218
C0NUD6	Putative uncharacterized protein	0.319549	0.469196	0.715311	0.34054	0.863844	0.864765	0.851355		-1.1701	-1.18521	-0.198445	-0.971652	0.522626	0.28568	0.91387
C0P165	Putative uncharacterized protein	0.00315608	0.727352			0.861963	0.860356	0.800735		-0.909752	-0.530358			0.428349	0.327177	-0.0162077
C0NKI2	60S ribosomal protein L1	0.000381658	0.159667	0.684949	0.661821	0.873655	0.863409	0.830999	0.293333	-1.80209	-1.51725	-1.52897	-0.273128	0.209297	-1.00865	-0.112305	-1.99958
C0NI02	Transketolase	0.689771	0.00785851	0.540256		0.000205093	0.00419988	0.00435287	0.857712	-0.300642	0.966081	1.36475		2.36237	2.07681	2.55808	0.451851
C0NRR2	ATP-citrate synthase subunit 1		0.133785	0.667781	0.436427						-0.402373	0.852766	-1.68835
C0NAN2	ATP-dependent RNA helicase EIF4A	0.277073	0.000839862	0.707642	0.425468	0.844494	0.843765	0.631957	0.914352	-1.04933	-1.45827	0.0551442	-1.10448	-1.12782	-1.05676	-1.87247	1.11969
C0NPC9	Ubiquitin-activating enzyme	0.726149	0.582794	0.000269278	0.684518	0.819948	0.842036	0.00293859	0.89429	0.374363	-0.0873475	2.07043	-1.69606	1.11247	-0.440604	1.61056	-1.12328
C0NNC2	Aminopeptidase			0.0168178	0.499829	0.85831	0.868212	0.238016	0.916402			1.88589	-1.85814	1.30603	0.528217	2.00072	-1.31452
C0NIS4	Aspartyl protease	0.653586	0.696896			0.863347	0.829365	0.00234085	0.924595	-0.0976337	-0.636217			-0.50631	-0.264463	-1.89438	1.28185
C0NY84	Glycerophosphoryl diester phosphodiesterase	0.186735	1.868e-05	0.518724	0.55022	0.866689	0.198058	0.86228	0.920779	-1.69702	-1.33124	-0.276424	-1.42059	0.207018	1.74496	0.696602	-0.460623
C0NMW6	Aspartate aminotransferase	0.544998	0.263963	0.708265	0.696359	0.860095	0.857637	0.87049	0.874077	-1.12074	-0.850063	-0.438025	-0.682716	1.24686	0.67485	0.411007	0.233988
C0NP90	Alkaline phosphatase	0.697432	0.00050208	0.677173		0.809319	0.815523	0.0317501	0.628036	-1.09889	-1.29384	-0.878389		-0.208786	-0.638422	-1.60977	1.33413
C0NK83	Putative uncharacterized protein	0.00997346	0.680881	0.020567	1.56983e-05	0.79491	0.804487	0.434036	0.690761	1.41271	1.03257	0.247746	1.7195	-0.547516	0.157636	-1.87277	1.18487
C0NIP3	GPI-anchored cell wall organization protein Ecm33	0	6.11558e-14	3.29921e-09	3.58906e-05	0.870824	0.00734351	0.00212357	0.925339	-1.41011	-1.50112	-2.52739	1.11728	-1.0364	-1.40661	-1.25124	0.783687
C0NHE6	GTP-binding nuclear protein GSP1/Ran	0.531109	0.716374	0.726588	0.705502	0.868559	0.864643	0.826904	0.915468	-1.41525	-0.817613	-0.483001	-0.932247	-0.713597	-0.0359245	-1.30011	1.06289
C0NBY6	Putative uncharacterized protein	0.702945	5.72007e-07	0.718361	0.626489	0.856821	0.842285	0.870769	0.925093	-1.52699	-2.18726	-0.947731	-0.579257	0.837357	-0.667346	-0.192528	1.06976
C0NCB3	Proliferating cell nuclear antigen	0.221824	0.689911	0.489858		0.872743	0.869702	0.852307	0.920501	-1.1506	-0.637841	1.04669		0.234232	-0.461331	-0.559656	0.523683
C0NRH1	Fumarate hydratase	0.0599263	0.436858	0.696628	0.146609	0.838636	0.244244	0.319954	0.591828	-1.27403	-0.582427	0.387255	-1.66129	1.20905	2.17555	1.71001	-1.37002
C0NVI3	Acetoacetyl-CoA reductase	0.680587	0.138473	0.573665	0.168476	0.854246	0.86372	0.702598		-0.957647	-0.47755	0.348509	-1.30616	0.820178	0.203873	0.135357
C0NB99	Putative uncharacterized protein	0.355268	0.298944	0.182666	0.684806	0.876109	0.857569	0.117792	0.914028	1.25922	1.33481	1.69871	-0.439485	-0.419923	-1.5136	-1.84182	2.04965
C0NSP8	Chitin synthase	0.724604	0.728974	0.669512	0.68423	0.866094	0.862469	0.844252	0.917765	0.410496	0.291982	1.38266	-0.972161	0.183119	-0.0915675	0.0382884	-1.20593
C0NJB1	Phosphoglycerate kinase	0.724826	0.0005475	0.642205		7.64861e-06	7.57845e-09	5.40957e-07	0.530551	-0.979371	-1.02505	-0.706553		2.55426	1.95509	1.21965	1.77232
C0NRW1	Endonuclease/exonuclease/phosphatase	0.31607	8.74769e-08	0.00128582	0.704101	0.87518	0.870378	0.870601	0.919514	-1.52995	-1.63345	-1.30858	0.114511	0.0336572	0.964617	0.570754	-0.955576
C0NLZ4	Isochorismatase domain-containing protein	3.91343e-10	2.47505e-12	0.00302914	0.451163	0.859175	0.87408	0.861772	0.918939	-1.82048	-1.46369	-1.16227	-0.537532	1.24461	0.618175	-0.020527	1.29478
C0NHP6	Citrate synthase		0.41087		0.558673	0.86798	0.854104	0.852016	0.763944		-0.571864		-0.806075	0.414405	-0.834722	-0.703666	-1.40347
C0NZZ0	Glucose-6-phosphate isomerase	0.587217	0.705248	0.712316	0.285675	0.857502	0.791224	0.845056	0.899381	-1.41889	-0.710193	-0.150696	-1.2682	-0.515645	-1.13344	0.148791	-1.20006
C0NCW5	Protein transporter SEC31	0.704356		0.426359	0.253207	0.853891	0.552549	0.737978	0.552818	-0.213376		1.54695	-1.76032	-0.201156	1.53369	2.02073	-2.31454
C0NGJ6	Putative uncharacterized protein	4.49365e-05	0.27831			0.814955	0.864029	0.854033	0.650712	-1.41843	-0.821489			1.40485	0.812988	0.756202	2.44087
C0P0I5	Woronin body major protein	0.098907	0.133122	0.0222441		0.867103	0.85641	0.814154	0.383451	-1.38764	-0.986735	-1.33373		0.351926	-0.541389	-0.417933	-1.48815
C0NNC4	Pre-mRNA-processing factor 39	0.632975				0.861644	0.832975	0.814383		-0.878513				0.477198	-0.439734	-0.692946
C0NAF8	Bifunctional purine biosynthesis protein ADE16	0.708638	0.685953	0.0891745		0.873761	0.863471	0.872364	0.881217	-0.875029	0.344629	0.996133		0.28825	-0.809323	0.331815	-0.112853
C0NRZ5	Serine/threonine phosphatase	0.0763683	0.577516		0.493462	0.55446	0.709694	0.576296		-1.01674	-0.693127		-1.11274	0.925956	-0.245474	0.465834
C0NTA4	Farnesyl-pyrophosphate synthetase	0.191475	0.0282596	0.68581		0.872635	0.871764	0.86316	0.924845	-1.62049	-1.81666	-1.5726		0.130983	-0.469338	-0.319426	0.418204
C0NLL0	ATP-dependent RNA helicase DBP5	0.656149	0.409937			0.834633	0.829849	0.82313	0.903226	-0.528592	-1.61966			0.709019	0.659449	1.00775	-1.03804
C0NYY2	Fatty acid synthase beta subunit dehydratase	0.595793		0.226485	0.687518					0.664674		1.55327	-0.888595
C0NB22	RNA-binding protein		0.000159156	0.661656		0.858109	0.85238	0.841031			-1.4816	-0.687389		-0.057638	-0.491608	-1.1586
C0NND5	Thioredoxin	0.000215425	0.00383148	0.446184	0.590115	0.85723	0.846484	0.858577	0.912199	-1.73898	-1.52379	-0.916388	-0.444665	-0.0657052	-0.764147	-0.445656	0.202852
C0NUW2	Hydroxymethylglutaryl-CoA synthase	0.717779	7.58428e-05	0.523558	0.588671	0.551267	0.83697	0.806622	0.454789	-0.640212	-1.45889	0.295072	-0.935284	-1.10807	0.560553	1.31212	-2.74547
C0NJ49	Superoxide dismutase	0.597189	0.203613	0.70346	0.681175	0.869133	0.863967	0.854175	0.914513	-1.20348	-0.610635	0.0778905	-1.28137	-0.277221	-0.41888	-0.196034	0.992039
C0NQU7	Eukaryotic translation initiation factor 3 subunit F		0.320126		0.308452	0.86209	0.86016	0.820593			0.61293		-1.7424	-0.15583	0.559567	-1.05384
C0NX61	Aspartate aminotransferase	0.104778	0.551935	0.644396	0.355805	0.865493	0.847422	0.855091	0.901553	-0.978439	-0.843622	-0.265249	-0.713189	0.533238	-0.0546682	-0.731673	1.51609
C0P086	Putative uncharacterized protein	0.526414	0.661163		0.524831	0.811235	0.843193	0.80436	0.919657	0.395896	0.835664		-0.960596	0.968906	0.515536	1.322	-0.770336
C0NUF9	ADP_ATP carrier protein		0.072593			0.773068	0.807735	0.794491	0.91994		-1.85433			1.2857	0.127047	0.617052	-0.634766
C0NZT8	Glutaminyl-tRNA synthetase	0.544411	0.69995	0.628874		0.693006	0.752506	0.32264	0.358403	-1.30169	-0.441626	0.368442		-1.08241	0.873597	2.14676	-2.55419
C0NUW5	Phosphoglucomutase		0.545877			0.863222	0.832602	0.84949	0.92409		-1.02249			-0.118646	-1.33505	-0.961972	-0.19787
C0NMD6	Cystathionine beta-synthase	0.723378	0.68176			0.186471	0.789039	0.033668	0.815301	-0.0954464	1.10107			2.0589	2.00354	3.76655	-1.84173
C0NL77	Argininosuccinate synthetase	0.581049	0.632395	0.707891		0.791943	0.796019	0.794071		-1.11778	-0.240939	0.0723581		-0.164433	-0.120812	0.356243
C0NV40	N-acetylglucosamine-phosphate mutase	0.494177	7.14615e-05	0.0405597		0.845853	0.803977	0.489693	0.749793	-2.3163	-2.3399	-2.19976		-0.31293	1.09679	0.748015	-2.15873
C0NC44	Protein transporter SEC23			0.578024		0.834541	0.840524	0.828094	0.904846			0.937466		0.950378	1.01528	0.452722	0.789688
C0NL59	Histone H4	0.154873	0.275211	0.635089	0.331577	0.845136	0.592459	0.842368	0.910645	-1.6699	-1.52993	-0.380042	-1.28986	-0.186638	-1.0911	1.26704	-1.44489
C0NYP9	60S ribosomal protein L13	0.0114659	0.3049	0.51512		0.859571	0.818752	0.702889	0.904646	-1.80258	-1.20347	-1.54864		0.877482	-0.149806	0.927773	0.282111
C0NTZ0	Transaldolase	0.0542566	0.679555	0.717663	0.225821	0.862153	0.823546	0.855161	0.916709	-2.05304	-1.45164	-0.491581	-1.56146	0.954661	1.63495	-0.257809	1.19733
C0NA44	Coronin	0.00592257	0.000118791	3.62531e-06	0.685236	0.60899	0.629285	0.359874	0.911343	0.785097	1.44029	2.13474	-1.34964	0.638075	0.445667	1.17624	-0.109219
C0NNU4	Actin	0.667306	0.572627	0.64512	0.46449	0.854951	0.836703	0.851134	0.917615	0.622625	0.520431	-0.521391	1.14402	-0.895074	-1.1092	-1.12117	-0.344777
C0NJF2	Eukaryotic translation initiation factor 3 subunit H	0.192151	0.610003	0.260172		0.865854	0.816313	0.827798	0.712114	1.22785	-0.12639	1.81916		0.179062	-1.31544	-0.62736	1.9095
C0NN26	Calnexin	8.96274e-05	0.694329	0.673844		0.856547	0.365946	0.833808	0.837566	-2.61851	-1.40557	-0.330162		-0.331881	-1.42525	-0.712749	1.80552
C0NJD6	Putative uncharacterized protein	3.09893e-05	0.0189678	0.0210317	0.0253043	0.863534	0.86068	0.860225	0.92472	1.05566	0.721526	1.07803	0.286502	-0.893194	-0.726081	-1.19738	-0.485054
C0NZL2	Ketol-acid reductoisomerase	0.694601	0.691165	0.000646066	0.535723	0.841284	0.0234183	0.792515		0.166518	-0.0142544	1.95289	-1.78638	-0.233674	-1.90234	-1.70587
C0NLP3	40S ribosomal protein S4	0.686523	0.00675441	0.713881	0.565759	0.863905	0.821127	0.83881	0.903432	-1.1124	-1.29684	-0.0750971	-0.663275	0.941638	0.408884	0.417621	0.991995
C0NJV0	Glucoamylase	0.670916	0.549645	0.696494	0.596492	0.854529	0.842451	0.330592	0.901976	-1.32296	-1.79205	-0.804614	-0.518348	0.659609	0.903573	2.17683	-1.49303
C0NKD5	Coatomer subunit beta		0.665069	0.482508		0.0536078	0.396836	0.802563			-0.218779	1.14263		2.68432	1.4019	1.92128
C0NKY1	Heat shock protein CLPA	0.440283	0.631424	0.299541	0.432091	0.815862	0.464936	0.811353	0.884198	-0.530577	-0.58518	0.726763	-1.25734	0.768796	1.52987	1.16752	-0.0266098
C0NZ94	Histone H2B	6.81651e-08	2.15547e-08	0.0049896	0.700213	0.862026	0.188135	0.86029	0.922668	-1.43502	-1.26178	-2.03643	0.983773	-0.865222	-1.49301	0.480579	-0.390634
C0P0B7	Long-chain-fatty-acid-CoA ligase	0.481018	0.631618	0.00117227	0.0533507	0.743727	0.46758	0.0264053		0.468651	0.441585	2.50369	-2.03504	0.525638	0.7732	1.69432
C0NBH2	Alpha-amylase AmyA	0.697298	0.181987			0.872092	0.865674	0.627934	0.922799	-0.834313	-1.5505			-0.613191	-0.635683	-1.71266	1.02315
C0NTN5	Nucleoside diphosphate kinase	9.41097e-10	0.615797	0.543821	0.0908736	0.848807	0.837323	0.81159	0.495465	2.14423	0.952634	0.876865	0.728009	1.71302	0.840326	0.0992814	2.2236
C0NUD0	40S ribosomal protein S3	0.00516044	0.283842	0.387274	0.538754	0.86519	0.848117	0.862721	0.751149	-1.95818	-0.988344	-1.39521	-0.56297	-0.357592	-0.42336	-0.984951	1.60403
C0NQX6	Alcohol dehydrogenase	1.92014e-07	0.00131546	0.675062	0.266484	0.820163	0.555093	0.0863292	0.900695	-1.84039	-1.43221	-0.861859	-0.978532	-0.756269	-0.780585	-1.44416	1.39675
C0NST9	40S ribosomal protein S8	0.636421	0.716256	0.724715		0.840184	0.520512	0.736615	0.892059	-0.929294	-1.14983	-0.0754325		-0.396082	-0.899484	-0.668575	-0.239626
C0P079	O-acetylhomoserine sulfhydrylase	0.69172	0.502958			0.869645	0.86291	0.86452		-0.311362	-0.0381027			-0.212703	-0.728903	0.251922
C0P083	GTP-binding protein ypt3	0.0239785	0.67911	0.279543	0.703973	0.854458	0.849263	0.825292	0.818234	-1.98374	-0.903468	-1.60765	-0.376093	0.258193	0.0357774	0.951577	-0.71275
C0NUH0	KH domain RNA-binding protein	0.706513	0.248102	0.0242319		0.857366	0.793225	0.685078	0.907177	0.198096	0.450411	1.80231		-0.0159547	-1.09527	-1.25424	0.56391
C0NC56	Thioredoxin	0.649227	0.689211			0.837147	0.810162	0.840269	0.902813	1.42563	0.137119			-0.904313	-1.18134	-1.34972	0.80263
C0NTH2	Septin	0.000628236	0.000517126			0.859833	0.828585	0.819515		-2.16451	-1.56509			0.0492197	-0.432273	-0.14341
C0NUH1	Ketoreductase	0.679702				0.591921	0.410735	0.0127581		-0.588778				-1.29532	-2.41101	-4.50977
C0NT96	Vacuolar sorting-associated protein	0.708886	0.494534	0.0579933		0.589755	0.830522	0.842699	0.782914	-0.82199	-0.542813	1.33975		-0.156556	0.127992	0.415037	-1.2211
C0NRZ8	Karyopherin Kap123	0.721914	0.670449		0.38076	0.843111	0.859307	0.851502		-0.652482	-0.502394		-1.23558	0.447045	0.24003	-0.116729
C0NC54	ATP synthase subunit gamma	0.560328	0.702169	0.0279383	0.56197	0.846563	0.81064	0.796569	0.777661	0.0208955	1.15652	0.881238	-0.860342	0.813557	-0.252004	0.478404	-0.96606
C0NCJ1	Stress protein p66			0.060897		0.849716	0.858377	0.292159	0.605742			0.933538		0.228229	-0.838316	0.605135	-2.12577
C0NHQ1	Glycosyl hydrolase	0.669825	0.716492			0.859043	0.846954	0.769967	0.913536	-0.359087	-0.633944			-0.63238	-0.764737	-1.54988	-0.185079
C0NED9	GMP synthase		0.282617			0.572211	0.772897	0.0822749	0.548531		-1.57308			1.09392	-0.166509	2.43439	-1.4606
C0ND35	Septin	0.67597		0.366892	0.343851	0.664657	0.742859	0.592996	0.713912	0.301897		0.790017	-0.897959	1.06341	-0.600716	-1.67481	1.58681
C0NN44	Thioredoxin reductase	0.228476	0.310812	0.469973		0.851796	0.790646	0.058569		-1.08065	-1.11609	-0.55372		0.828959	0.911179	1.96132
C0NJ54	Elongation factor Tu	0.0364101		0.145233		0.00268969	1.24496e-05			-0.415218		1.67177		5.58874	7.7827
C0NFE5	3-hydroxyisobutyryl-Coenzyme A hydrolase	0.692134	0.683652	0.124453	0.711587	0.737298	0.54009	0.342267		0.931898	0.894747	2.04507	-1.11318	-0.483043	0.657181	-3.00118
C0NZ78	Cytochrome b2		0.503993			0.816088	0.400098	0.821765	0.870899		-0.654969			0.823354	1.38565	-0.855454	0.278926
C0NQ31	Cytoskeleton assembly control protein	0.676423	0.673385	0.328167		0.770316	0.7657	0.789333	0.889203	0.146836	-0.0968367	1.23633		0.134375	0.475356	0.0865504	0.392107
C0P013	Heat shock protein SSC1	0.654101	0.627487			0.862658	0.866332	0.829462	0.915782	-0.61541	0.0206683			-0.340531	-0.399504	-1.82722	1.02929
C0NNJ0	Anthranilate synthase multifunctional enzyme	0.387771	0.705375	0.406181						-1.82697	-0.511107	-0.27421
C0NWB4	Curved DNA-binding protein	0.532038	0.703331	0.706008	0.685523	0.835178	0.645181	0.300676	0.761491	-0.072507	-0.637682	-0.66275	0.590243	1.31895	-0.046719	1.28716	-1.75545
C0NCI3	DUF907 domain-containing protein	0.392213				0.865251	0.868155	0.866748	0.0374583	-0.174421				-1.19797	-1.00192	-1.02469	1.78668
C0NMG7	QDE2 protein	0.566829	0.720778	0.682198		0.0523959	0.573971	0.513898	0.573099	-1.14554	-0.286104	0.52391		1.9074	1.31653	2.24992	-2.39802
C0NC23	DUTPase	0.00426719	1.74392e-06	0.0360486	0.329875	0.853103	0.807489	0.676392		1.64878	1.52388	1.54154	0.107247	-0.0279058	-1.13325	-0.364965
C0NIG5	Protein transporter SEC13	0.701259	0.69033	0.690748		0.856684	0.816649	0.843927	0.912538	-1.9808	-1.15456	-0.871361		0.132865	0.637974	-1.20531	-0.0273608
C0NYE5	26S proteasome regulatory subunit	0.024757	0.0604092	0.589635	0.0130785	0.844171	0.86055	0.843275	0.786948	-1.7631	-1.39452	-0.381361	-0.881816	0.879037	-0.182238	0.0395431	-1.23492
C0NPF8	Succinate semialdehyde dehydrogenase			0.443669								1.09984
C0NEM8	3-isopropylmalate dehydrogenase	0.622242	0.0328584			0.845694	0.841116	0.807857	0.897123	-0.384975	-1.31618			0.0835159	-0.909937	1.16363	-1.58721
C0NFT8	Porphobilinogen deaminase		0.079674			0.801914	0.840693	0.833531	0.375318		-1.09107			1.05158	-0.0949773	-0.804557	2.76678
C0NB30	UDP-N-acetylglucosamine pyrophosphorylase		0.624681	0.616641	0.507074	0.679788	0.0648874	0.41593	0.858588		-0.23729	1.03502	-1.19345	0.948812	1.22879	1.29147	-0.447011
C0NEU1	60S ribosomal protein L17	0.257019	0.621217	0.71602		0.864398	0.856134	0.00051118	0.896196	-2.58949	-1.82706	-0.681008		0.128656	-0.629102	-1.85811	0.029637
C0NUX2	Oxysterol-binding protein	0.708016	0.0229785			0.544753	0.251934	0.391341	0.863219	1.00053	1.67786			1.02805	1.07041	1.3728	0.443481
C0NGS5	Serine hydroxymethyltransferase	0.695955	0.212421	0.682636	0.162386	0.853534	0.867631	0.853962	0.478776	0.36845	0.707289	-0.796838	1.16529	0.581272	0.0701981	0.767736	1.75072
C0NR03	60S ribosomal protein L2	0.590834	0.239036	0.120498		0.82187	0.540761	0.476269	0.612375	-1.2113	-1.25586	-1.72462		0.73216	-0.546552	-0.939125	2.08803
C0NHD9	Amidohydrolase		0.0071899	0.643851	0.311986	0.824269	0.84672	0.536703	0.762724		-1.41911	0.45015	-1.29656	1.19435	0.870542	-0.230656	1.43581
C0NSQ4	Acetolactate synthase	0.68538	0.719287	0.44451		0.822397	0.872797	0.86919	0.917913	-0.43272	-0.532475	1.13167		1.523	0.669649	0.696612	1.1341
C0ND92	Histone H4	0.154873	0.275211	0.635089	0.331577	0.855371	0.827897	0.841619	0.897581	-1.22755	-1.11094	0.100578	-1.32813	-0.0656953	-1.36573	0.659691	-1.5769
C0NAW4	Isocitrate dehydrogenase [NADP]		0.700081	0.576239		0.851429	0.832509	0.813808			-0.585097	-0.621701		-0.470122	-0.853452	-1.01237
C0NF87	Putative uncharacterized protein	0.411801	0.572106			0.848883	0.819731	0.849867		-1.26599	-0.321729			0.324082	0.345063	-0.449769
C0NZM7	S import receptor	0.719517	0.678665	0.0014377	0.00376026					-0.200844	-0.00292466	1.54638	-1.74723
C0NF33	Putative uncharacterized protein	5.08313e-05	5.64941e-06			1.50604e-07	5.17795e-05	3.37244e-06	0.682193	-1.25481	-1.33332			-2.03947	-1.3992	-2.31324	-1.69127
C0NJH1	GTP-binding protein YchF	0.558119	0.554766		0.391231					-0.394079	0.0145083		-1.11362
C0NVG5	Sterigmatocystin 8-O-methyltransferase	0.704484	0.719632	3.95718e-06	0.0494382					0.634268	0.407745	1.94818	-1.17085
C0NKW7	40S ribosomal protein S0	0.35741	0.023727	0.541748		0.862533	0.810042	0.813113	0.800841	-1.44667	-1.01829	-0.373132		-0.0407971	-0.555371	-1.67382	0.830965
C0NSB6	Chitinase	0.291139	0.563872		0.46528	0.364739	0.0386889	8.96338e-05		1.65934	0.663043		1.65517	-1.42941	-1.87539	-4.32727
C0NV23	ATPase GET3	0.647097	0.692961	0.55895		0.430088	0.538064			-0.123858	-0.257102	1.34435		1.4757	0.591605
C0NUR1	T-complex protein 1 subunit delta		0.714478	0.540854					0.86443		-0.22446	0.358757					-0.439459
C0NGY5	Coatomer subunit gamma	0.681028	0.670137	0.660668		0.745873	0.643526		0.511143	0.211898	-0.406393	1.66951		0.188302	2.34506		-3.0358
C0NHN4	Ribosomal protein L14	0.000759126	0.0127094			0.833624	0.841535	0.00516546		-3.22526	-2.09479			1.1962	0.195648	-2.249
C0NX46	Carboxypeptidase Y homolog A	0.00763071	0.683362			0.844976	0.000546842	4.31724e-07	1.01e-05	-1.29983	-0.372117			-0.198062	0.953701	1.46691	-3.62498
C0NGC3	Chorismate synthase	0.702687	0.704867			0.813693	0.817096	0.815183	0.883024	0.656709	0.481875			0.501517	0.383112	-0.316697	-0.0687237
C0P0H4	Methylcrotonoyl-CoA carboxylase subunit beta	0.253845	0.578784	0.645481	0.449923	0.695764	0.69485	0.847111		-1.3632	-0.550366	0.554873	-1.91807	1.586	1.1888	0.462393
C0NJ85	Glycerol-3-phosphate phosphatase	0.692823	0.709257	0.522598		0.860486	0.850689	0.838896	0.799972	-0.483977	-0.146162	0.433589		0.497395	0.221772	0.311582	1.02596
C0NRJ7	Fasciclin domain family	0.689351	0.687801	0.0742134	0.556728	0.861708	0.832696	0.855788	0.919799	-1.59521	-0.716839	-1.9066	0.311389	-0.75583	-1.40965	-1.30944	-0.566216
C0NW29	40S ribosomal protein S7E			0.504681	0.423681	0.863658	0.844735	0.29784	0.702784			0.708942	-1.46717	-0.296231	-0.723596	-2.20471	1.99141
C0NAB3	Probable carboxypeptidase HCBG_00059	0.263331	0.00328481	0.653413	0.573406	0.866511	0.865914	0.84873	0.899159	0.401346	1.02263	0.337303	0.0640434	0.114218	-0.0586103	-0.664188	1.01411
C0NPY3	LRP16 family protein		0.72349			0.591382	0.00481777	4.51087e-05	0.898035		-0.26735			-0.490368	-1.98299	-2.91748	2.21658
C0NAK7	Aspartyl aminopeptidase	0.267737	0.00895809	1.76679e-05	0.722592	0.86827	0.810521	0.868386	0.917164	1.14886	2.32998	1.4265	-0.277633	0.30438	-0.802887	0.234643	-0.586323
C0NAE6	Peptidyl-prolyl cis-trans isomerase	0.699687	0.303117		0.628676	0.854387	0.783298	0.804993		-1.06064	-1.16305		0.00149852	-0.838754	-1.1986	-2.01779
C0NZZ4	2-nitropropane dioxygenase	0.000182446	0.200909			0.855996	0.850838	0.832134	0.39139	-1.0448	-1.31462			0.243255	-0.194354	-0.645113	2.0357
C0P074	Tubulin alpha-1 subunit	0.605599	0.000532117	0.484733	0.118555	0.776582	0.842617			1.09697	1.4437	2.28435	-1.18738	-0.061281	-0.121424
C0NKL8	Alanyl-tRNA synthetase	0.602457	0.571584			0.457757	0.0326945			0.79958	0.0738225			2.4582	3.4712
C0NL89	Secretory protein nsfA		0.583538	0.486206		0.663547	0.171177	6.63655e-06			-0.0499151	0.650934		0.486668	4.47245	5.68661
C0NC22	Pyridoxine kinase	0.0119747	0.289324		0.584279	0.613897	0.81908	0.757064		0.690127	0.223946		-0.625723	-0.684008	0.575825	-0.320584
C0NKA1	Vacuolar ATP synthase subunit C	0.017234	0.698762	0.70689	0.117908	0.85481	0.846011	0.848959	0.894773	-1.31375	-0.88769	0.57944	-1.89319	-0.32639	0.924724	0.0411577	0.0984796
C0NCJ6	NAD-specific glutamate dehydrogenase	0.697965	0.385282	0.439857		0.559488	0.394648	0.681127	0.884487	0.434831	0.975238	0.478872		-0.92689	-1.28014	0.927507	0.0309514
C0NIQ1	Outer mitochondrial membrane protein porin	0.722817	0.44409	0.715666	0.648874	0.726907	0.63975	0.0131945	3.74e-06	-0.69411	-0.923284	0.327689	-1.0218	0.553206	1.48557	1.93546	-4.11443
C0NZV5	Elongation factor 1-gamma	0.662148	0.650984	0.369489	0.36323	0.599329	0.550623	0.762021	0.888398	-0.785953	-1.00369	0.191097	-0.97705	-1.43097	-1.44986	-0.444258	-1.37499
C0P131	Glucosamine-fructose-6-phosphate aminotransferase	0.207002	0.632782	0.381769		0.865008	0.8339	0.863782	0.915625	-1.4045	-0.923217	0.321034		0.00345185	1.0593	0.335052	-0.501418
C0NIA2	Alanine transaminase	0.594388	0.372072			0.837939	0.85054	0.83445		0.0847449	-1.08048			0.128031	-0.554558	-1.35088
C0NRS1	Pre-mRNA polyadenylation factor fip1	0.695279	0.693235	0.660833	0.454037	0.867161	0.393549	0.000121369	0.902397	1.62164	2.34271	0.488133	1.1335	-0.713207	-1.63084	-1.48089	1.52437
C0NIT4	Diphosphomevalonate decarboxylase	0.717429	0.532655	0.68249	0.709997	0.721144	0.831663	0.659798		0.216096	0.859649	0.876184	-0.660088	0.304714	0.123192	-0.629511
C0NEN2	Sodium transport ATPase	0.365326	0.464886	0.712073		0.870936	0.869588	0.867396		-0.602443	-0.639424	0.16533		1.06325	0.366561	0.868841
C0NBX6	ARP2/3 complex subunit	0.727243	0.393681			0.847809	0.864704	0.841703	0.774385	-0.277769	-0.742775			-0.135418	0.202697	0.617905	1.46014
C0NDC6	Large subunit ribosomal protein L3	0.472292	0.00708037	0.706764						-1.10188	-1.37726	0.333446
C0NHR5	Synaptobrevin	0.600411	0.697832	0.656488		0.511655	0.839242	0.331903	0.882428	-1.57593	-0.877372	0.0365289		1.35143	0.558128	1.83516	-0.077295
C0NHP7	Isocitrate lyase	0.683217		0.00266527	0.48288	0.616785	0.844413	0.714599	0.87017	0.0595947		1.63189	-1.5723	1.51974	0.96915	0.841926	-0.287743
C0NB93	UTP-glucose-1-phosphate uridylyltransferase	0.495246	0.543526	0.711952	0.246177	0.812997	0.81897	0.804614	0.775488	-1.68945	-0.778406	0.0618945	-1.75135	0.885703	-0.203175	-1.22284	1.45619
C0NUY3	DUF221 domain-containing protein	0.11404	0.418254	0.672155		0.85871	0.850017	0.851723	0.921328	-1.70593	-1.11612	-0.558966		0.69775	0.586814	1.19848	-0.429905
C0NA95	Putative uncharacterized protein	0.00122783	0.512465	0.454446	0.0270146	0.802304	0.837588	0.8412	0.736885	1.03826	0.251566	-0.227433	1.36082	1.11723	0.890352	1.11008	1.33935
C0NBC7	Inosine-5'-monophosphate dehydrogenase		0.10065			0.813923	0.845376	0.823234	0.715687		-1.54866			1.14203	0.224213	-1.60828	2.16538
C0NEA1	Fumarylacetoacetase	0.010628	0.0874666	0.70191	0.323584	0.795327	0.570436	0.749026	0.879981	-1.86886	-0.603348	-0.18236	-1.6865	0.0547543	1.10931	-0.627349	0.124592
C0NGS3	2_3-bisphosphoglycerate-independent phosphoglycerate mutase	0.70901		0.688507		0.459569	0.739551	0.084974	0.624998	0.133952		1.2659		1.55456	0.665513	3.30833	-2.1577
C0NNY9	Putative uncharacterized protein	0.673997	0.652723			0.845932	0.840354	0.809561	0.251718	0.929978	0.807513			0.720387	-0.580006	0.65024	-2.06399
C0NC43	60S ribosomal protein L11	0.726916	0.577006	0.686808	0.706639	0.861196	0.870153	0.000477297	0.283103	-0.320992	0.734178	-0.0577766	-0.0920134	-0.292623	-0.425794	-1.88528	2.34996
C0NI75	T-complex protein 1 subunit epsilon	0.367933	0.670761	0.258284		0.663176		0.749853	0.81072	0.259788	1.04305	2.8186		1.14423		0.186768	0.957457
C0NQN9	Septin		0.000682007			0.834724	0.829753	0.248874	0.855017		-2.02657			0.394531	0.66185	1.98273	-0.528501
C0NMA2	Ribosomal protein L19	0.499129	0.407594	0.000700811	0.0413274	0.700255	0.735698	0.710798	0.890519	0.845635	0.886237	3.12463	-2.27899	1.73805	1.49902	0.12312	-0.313849
C0NYB0	L-lactate ferricytochrome c oxidoreductase	0.0857756				0.847033	0.0145337	0.833992	0.908486	-1.39851				1.00465	2.17817	1.51302	-0.280243
C0NL66	Isoleucyl-tRNA synthetase_cytoplasmic	0.654957	0.693919	0.035324	0.405235	0.856203	0.857839	0.814268	0.896429	0.733	0.69318	2.05447	-1.32147	0.0832605	0.0905006	-1.34428	1.2565
C0NQK3	Adenylosuccinate lyase	0.346047	0.686381	0.321859	0.0159901	0.796979	0.798336	0.621508	0.730712	-1.04365	-0.742059	0.727565	-1.77122	-0.0716746	0.10181	-1.11273	1.521
C0NYE7	L-aminoadipate-semialdehyde dehydrogenase large subunit	0.613243	0.490944			0.814841	0.810282	0.70746	0.90384	-0.174133	0.0710861			0.759971	1.03385	0.358185	0.970868
C0NPY6	HET-C2 protein	0.0506981	0.581549			0.785752	0.849791	0.8207	0.780843	-1.29936	-0.698968			1.40019	-0.108695	0.554309	1.14428
C0NY21	Putative uncharacterized protein	0.401906	0.539656		0.65834	0.871818	0.870713	0.848578	0.920222	-0.731442	-0.721839		-0.707765	-0.0611328	0.144416	0.537766	-0.71594
C0NZL5	Enoyl-CoA hydratase/isomerase	0.00572421	0.248741	0.646739		0.789918	0.801261	0.392447		-1.52687	-1.3079	-0.886477		-0.448022	-0.0198498	-1.83569
C0NP94	Asparaginyl-tRNA synthetase		0.656826								-0.106334
C0NYE4	Adenylate kinase cytosolic		0.550793			0.830234	0.578596	0.48805	0.588204		-0.522004			0.181529	-1.51832	-3.0477	2.27703
C0NH14	RNP domain-containing protein	0.514789	0.375158	0.597884	0.227809	0.857298	0.841452	0.0182016	0.906026	-1.97076	-1.28522	-0.740597	-1.23017	-0.2222	-0.477683	2.00246	-0.99114
C0NMF7	Gamma-glutamyl phosphate reductase	0.348232	0.647453	0.64073	0.548781					-0.631022	0.22136	1.12699	-1.75801
C0NXC0	Coatomer beta subunit	0.351494	0.690191	0.217127	0.644033	0.684753	0.779027	0.747564	0.885348	0.341418	0.430808	2.4719	-2.13049	-0.878534	0.202147	-0.690834	0.000493236
C0NIM2	Putative uncharacterized protein	0.520668	0.623466		0.487673	0.707741	0.736386	0.696974	0.738384	0.0203804	-0.219178		-1.08536	0.76893	0.633397	1.5157	1.69931
C0NBZ7	F-actin-capping protein subunit beta	0.132458	2.9955e-06	0.583785	0.0185252	0.558239	0.751492	0.714867		-2.00939	-1.98265	0.69263	-2.70202	1.89335	0.208072	-0.823657
C0NFT1	Svf1 family protein	0.24295	0.223158	0.69241	0.186058	0.85267	0.813577	0.851208	0.910821	-0.366802	-0.813534	0.885792	-1.25259	-0.130301	-1.00969	-0.48516	-0.292764
C0NFG4	Extracellular cell wall glucanase Crf1	0.184026	0.0575137			0.867572	0.859505	0.741985	0.8473	0.758576	0.773387			-0.843848	-0.703619	-1.42761	1.12078
C0NAA4	Sarcoplasmic/endoplasmic reticulum calcium ATPase			0.532347								0.781456
C0NV10	Arginase argA	0.065883	0.580548	0.502266	0.1908	0.831284	0.693315	0.821553	0.856377	-1.2406	0.133486	1.16742	-2.40801	1.65655	1.25645	1.92558	0.458493
C0NLA6	UDP-galactopyranose mutase			0.447434		0.696673	0.282091	0.808225	0.868312			1.10412		1.13084	1.49887	1.22809	0.307721
C0NAG5	60S ribosomal protein L11	0.292345	0.698098	0.68907	0.453628	0.759949	0.40333	0.80113	0.869803	-1.33709	-0.657329	-0.180704	-1.15639	-0.423696	-1.6502	-0.107865	0.324508
C0NJY5	40S ribosomal protein S6	0.668097	0.697164	0.456885	0.582297	0.802822	0.838983	0.0623428	0.000835209	-0.288624	-0.508324	1.07863	-1.36726	-0.616732	0.329054	1.46679	-3.95818
C0NVD9	Eukaryotic translation initiation factor 3 subunit L	2.94718e-05				0.813461		0.594597	0.891805	-1.92288				-0.768495		-0.748291	0.412937
C0P0X7	Eukaryotic translation initiation factor 3 subunit D		0.660998			0.750059			0.525849		0.127192			-0.415671			-2.79491
C0NKL7	Peptidyl-prolyl cis-trans isomerase	0.000190313	2.41021e-05	0.427248	0.605153	0.514642	0.63018	0.679115		2.09739	1.76401	1.34839	0.748997	2.15732	0.853529	-1.17191
C0NI42	3'_5'-bisphosphate nucleotidase			0.113406		0.864336	0.86003	0.590299				2.14012		-0.185038	-0.174626	0.00391179
C0NQK4	Imidazole glycerol phosphate synthase subunit hisF	0.698629	0.713641	0.708141	0.621628					-0.900985	0.193485	0.516622	-1.03366
C0NQ68	Vacuolar ATP synthase subunit E	0.599954			0.481391	0.824577	0.822502	0.683115		-0.203475			-2.0633	0.441038	-0.521245	0.529791
C0NR38	Glutathione synthetase	0.539956				0.1848	0.0256437	0.219171	0.869062	-0.782292				1.9421	2.66266	2.30662	-0.437236
C0NRD6	60S ribosomal protein L5	0.00191456	1.18724e-06	0.290535		0.694238	0.80474	0.764791	0.406775	-2.19006	-1.68738	-1.1132		-0.87826	-0.873336	-1.7519	-1.81918
C0NEL8	Coatomer subunit delta		0.231134								-2.14251
C0NDE1	Proteasome subunit alpha	0.46646	0.0914431		0.671846	0.857974	0.0688463	0.86513	0.902605	1.47788	2.62042		-0.773106	-0.55411	-1.64853	-0.669049	-0.79717
C0NF14	Glutamyl-tRNA amidotransferase subunit A		0.404286	0.498778		0.0463503	0.586465	0.217572			0.69552	1.01047		2.68545	1.22895	2.83189
C0NF45	Vacuolar ATP synthase subunit D	0.363755	0.687234	0.414579	0.313157					0.204649	-0.598986	0.714019	-1.01799
C0NN27	Methylmalonate-semialdehyde dehydrogenase	0.699423	0.473829			0.776911	0.819623	0.646412		0.283085	0.396225			1.81398	0.624175	1.84567
C0NME4	Leukotriene A4 hydrolase	0.301928			0.556448	0.786357	0.478833	0.620103	0.797316	-0.470213			-1.38511	0.318795	-2.08759	1.61445	-1.1294
C0NPC7	Putative uncharacterized protein	0.694192	0.63547	0.0684134	0.257652	0.755695	0.222345	0.431079		0.724331	-0.315366	2.30286	-1.57853	0.519016	1.72062	2.13584
C0P008	Acyl-CoA synthetase		0.711709			0.796156	0.727153	0.564416	0.892563		-0.178117			0.574638	0.145942	1.02748	0.153942
C0NCT3	KH domain RNA binding protein		0.524195			0.868328	0.871379	0.870434	0.877753		0.607268			0.952145	-0.428042	-0.256127	0.184709
C0NXL8	Argininosuccinate lyase			5.28208e-05		0.841953	0.626119	0.643111	0.818953			1.35306		-0.0966094	-1.37317	-0.790108	-0.671939
C0NL60	Histone H3	6.90275e-06	0.45648	0.00362097	0.673691	0.0573205	0.69907	0.519057	0.103888	1.76167	1.01683	2.53576	-0.774095	0.234935	-0.160048	2.32958	-2.3675
C0NTY6	Serine/threonine-protein phosphatase		0.602004	0.0342475		0.836881	0.519785	0.658275	0.904446		0.000891581	2.04093		-0.442343	-1.84493	-1.44632	0.908129
C0NZM2	SNARE docking complex subunit	0.284454	0.664747	0.337206		0.817207	0.533959	0.494562		-0.160852	0.992866	0.956823		1.05673	1.6792	1.16411
C0NBL0	Aldo-keto reductase	0.0653816		0.64781	0.270861	0.811826	0.486396	0.808591	0.580774	-0.753542		0.724067	-1.68026	1.00037	1.68157	0.0683643	2.20833
C0NJV7	Vacuolar ATP synthase subunit	0.0018027	0.71304	0.000394672		0.711073	0.725178	0.474547		0.886755	0.0763333	2.95114		1.61297	1.44562	2.76747
C0NDH3	Dihydrolipoamide S-acetyltransferase		0.641838			0.72418	0.722163	0.621041	0.805906		-0.254867			-0.12427	1.82692	1.92529	-1.00693
C0NW72	Ribonuclease T2-like protein	0.576751	0.210391		0.00882203	0.847577	0.857434	0.812061	0.696893	2.0296	2.00325		-0.648803	-1.2058	-0.186335	-0.299164	1.70512
C0NQG3	Branched-chain amino acid aminotransferase	0.680292	0.0769096	0.489131	0.495956					0.969695	1.43013	2.54404	-1.57435
C0NRK6	Putative uncharacterized protein			0.672617		0.858041	0.79393	0.860421				0.291229		-0.794296	-1.55203	-0.597064
C0NR45	Serine/threonine-protein phosphatase			0.574956								1.47117
C0NZ16	FAD dependent oxidoreductase superfamily	0.0143956	0.621423			0.287862	0.850763	0.831094	0.911859	1.59445	0.897576			2.03936	0.785375	0.817424	1.26204
C0NDP9	RNP domain-containing protein	0.611522	0.704739	0.498076	0.350409	0.853819	0.773237	0.855021	0.911169	0.991964	0.684188	0.289126	0.702838	-0.229766	0.0157574	-0.275057	0.112614
C0NMP8	Vacuolar sorting-associated protein	0.568426	0.0960219	0.517746		0.839757	0.807365	0.691452	0.875775	-1.21285	-1.93723	-0.11099		0.0261045	0.813631	-0.341628	-0.660351
C0NH74	Protein transporter sec24	0.274592	0.114679							0.495658	1.02104
C0NVD3	Kynureninase	0.402383	0.00099599	0.693372	0.213095	0.858176	0.847886	0.836792	0.913372	-1.71824	-1.47113	-0.332264	-1.38597	0.0885546	-0.932544	0.561566	-0.995529
C0NE10	Leptomycin B resistance protein	0.572887		0.0613911	0.25193					0.383022		2.56771	-2.18468
C0NGJ1	cAMP-dependent protein kinase regulatory subunit	0.676272	0.505367			0.762394	0.527681	0.343552	0.838708	-0.0660343	1.03972			0.184863	1.55399	1.87248	-0.800764
C0NKA0	Adenylyl-sulfate kinase	0.431216	0.695008	0.0502756		0.333208	0.829074	0.0376667	0.648027	-0.773151	-0.505536	0.631393		1.75019	0.439058	1.76761	-1.52614
C0NQM3	Exportin KapK	0.620806	0.508093	0.478392	0.336647				0.825839	-0.30929	-0.530031	0.859374	-1.16866				0.750043
C0NVX9	Ribosomal protein S5	0.0780103	0.144547	0.161709	0.625487	0.806498	0.116283	0.807242	0.809142	-1.30806	-1.3222	-1.20358	-0.104479	0.646669	1.69694	-0.162996	0.961544
C0NUE8	40S ribosomal protein S12	0.372587	0.0258553			0.853677	0.675359	0.801784		0.774983	1.25691			-0.286704	-1.90861	-1.17859
C0NZK3	Chitin synthase	0.48027	0.0709935	0.676723	0.556169	0.858444	0.844332	0.865553	0.922004	-0.851492	-1.21662	-0.035895	-0.815597	0.620507	-0.604518	0.256655	-0.0875071
C0NRM4	Putative uncharacterized protein		0.682781	0.30786		0.654018	0.000582662	0.80308	0.785953		-0.737113	-1.28572		-0.898742	-1.18683	-0.253282	-1.54003
C0NUD1	Phenylalanyl-tRNA synthetase subunit beta		0.174544	0.443248	0.528302						2.4868	1.35223	0.294609
C0NQD2	Glycerol-3-phosphate dehydrogenase	0.704994		0.437288						-0.226749		1.54432
C0NJU5	Saccharopine dehydrogenase	0.0401745	0.260801			0.776746	0.484732	0.820807	0.756428	-1.41337	0.123157			0.945256	2.20293	0.491319	1.66574
C0NUK1	Inositol/phosphatidylinositol phosphatase		0.544116								1.26879
C0NGE1	Karyopherin Sal3	0.569747	0.0983254	0.429017	0.215113	0.74566	0.827996	0.466701	0.905439	-0.580238	-1.37595	0.398905	-0.979142	1.21872	0.562507	2.13817	-0.784883
C0NRC8	Mitogen-activated protein kinase	0.523877	0.713761	0.683507	0.429458	0.838201	0.836168	0.831189	0.913864	-0.300193	-0.0886619	0.903293	-1.20349	0.0625339	0.26145	-0.157304	0.800398
C0NW21	Vacuolar sorting-associated protein	0.7111	0.152812	0.394658						-0.269212	-1.09358	0.725026
C0NX78	Phosphoribosylformylglycinamidine cyclo-ligase	0.548492	4.28401e-06	0.00255252	0.115969					1.29794	1.42048	2.02444	-0.726504
C0NTH7	Chromatin assembly factor 1 subunit C	0.0551706	0.0897422	0.294152	0.651681	0.736843	0.75687	0.70886		0.751874	1.10918	1.05454	-0.232818	0.812217	0.661508	0.332789
C0NPN5	NADPH--cytochrome P450 reductase	0.653758	0.517419	0.227147						0.134008	0.715286	1.11638
C0NLB3	Proteasome subunit alpha type	0.679407	0.177919		0.276453	0.842946	0.839414	0.862343	0.893556	0.570918	1.30225		-1.6631	-0.45094	-0.579178	-0.73638	-0.14356
C0NKS4	Glutaminase	0.482136	0.71412			0.0795674	0.0200409	0.206274	0.873384	-1.022	-0.101881			1.8714	2.02313	2.00562	-0.241723
C0NNW9	Putative uncharacterized protein	0.104179	0.0453213			0.674667	0.679452	0.614381	0.89155	1.67895	1.38955			-0.985285	-0.800653	-1.11241	-0.196543
C0NYL1	Pyruvate kinase	0.700606		0.460911	0.16983	0.82134	0.83572	0.829946	0.873732	-0.571441		0.0287434	-0.600184	0.591248	0.235271	-0.629938	0.273204
C0NT99	ATP-dependent RNA helicase FAL1	0.538151	0.677024			0.826404	0.822082		0.881522	0.510624	-0.0234855			0.0326416	0.175954		-0.110938
C0NRE5	Epsilon-COP	0.427691	0.0261298			0.861003	0.367151	0.490511		-1.31702	-1.16444			0.406072	1.3176	0.621731
C0NGY7	Aspartyl-tRNA synthetase	0.192828		0.510119	0.041714					-0.853751		1.39157	-2.24532
C0NIM4	Glutamate dehydrogenase	7.32376e-06	8.71393e-06	0.648165	0.12979	0.823649	0.828487	0.834176	0.112348	1.63117	1.79189	1.17309	0.45808	1.21421	0.57449	-1.06025	1.8834
C0NNH8	Putative uncharacterized protein	0.540555				0.827402	0.6548	0.844896		1.66025				-0.389826	-1.96167	0.0331715
C0NV12	Aspartic endopeptidase Pep2			0.175884		0.798874	0.840863	0.79941	0.908116			1.51993		-1.01836	-0.792531	-0.926928	0.641422
C0NE28	Glycyl-tRNA synthetase		0.629859	0.202258							-0.36108	1.85354
C0NH79	NADH-ubiquinone oxidoreductase	0.337764								-1.36351
C0NIH3	Branched-chain-amino-acid aminotransferase	0.702428	0.554203			0.818423	0.41178	0.824063	0.905831	-0.31185	-0.636838			1.0266	2.47148	0.0337833	-0.033897
C0NEA5	Aminomethyltransferase	0.585753				0.820378	0.769793	0.787408	0.894046	-0.892343				0.028381	-0.265606	1.33588	-0.121803
C0NBP4	Aromatic amino acid aminotransferase	0.0397885	0.657501							-1.46293	0.152083
C0NFR3	Protein kinase		0.435564			0.804867	0.830904	0.813229	0.595395		0.966868			2.25869	0.749574	0.631198	4.18903
C0NKK7	Predicted protein	0.691996	0.148681	0.441133		0.805999	0.797524	0.810997		0.309785	0.770186	1.05829		1.20805	-0.327565	0.826894
C0NIN0	Putative uncharacterized protein	0.616851	0.237726			0.795049	0.00184809	0.0741756	0.913701	-0.611366	1.27385			-1.97727	-2.72913	-2.18237	0.402361
C0NHA4	60S ribosomal protein L7A		0.0835497	0.695144		0.830809	0.84409	0.842119	0.910292		-1.72622	-0.151951		-0.492986	-0.61735	-0.286615	0.176514
C0NY68	T-complex protein 1 subunit theta	0.661328				0.824475	0.808103	0.741546	0.877427	-0.0511924				-0.648098	-0.865883	0.527049	-0.167987
C0NG92	ATP synthase subunit 4	0.617061		0.526099	0.438147	0.812296	0.775422	0.839843	0.866399	-0.18921		0.842139	-1.03135	0.971149	0.811155	0.306567	0.334717
C0NX47	40S ribosomal protein S18	0.687092		0.358476	0.390739	0.869984	0.855301	0.425086	0.903636	0.0274498		0.880521	-0.853071	0.0823909	-0.846204	0.485908	-1.71729
C0NG27	Valyl-tRNA synthetase		0.631034								-0.84596
C0NF40	40S ribosomal protein S5A	0.330443	0.441981	0.71012		0.862972	0.840099	0.846169	0.916093	-1.97985	-1.37484	-0.277382		-0.23638	-0.0972652	-0.576805	0.856208
C0NP52	Cytochrome b-c1 complex subunit Rieske_ mitochondrial	0.000407825	0.00134493	0.582048	0.0633773	0.545412	0.417986	0.151031		2.67012	2.1928	0.75173	1.91839	2.36994	2.70116	2.6555
C0NPP2	DNA damage-binding protein 1a	0.686238		0.301332	0.011297	0.517594	0.0974162	0.386889	0.835821	-0.47101		1.13232	-1.60333	1.67074	1.23556	1.51865	0.881767
C0NTQ2	CRAL/TRIO domain-containing protein		0.00278124			0.815975	0.831852	1.92828e-05	0.00860733		-1.8866			0.627973	0.599531	1.94825	-1.92821
C0NXC2	Thioredoxin	0.458904	0.592026			0.846327	0.861324	0.858644		-1.03507	-0.10842			-0.506958	0.0375659	0.754344
C0NUQ8	Probable dipeptidyl-aminopeptidase B	0.608034		0.00686268	0.00473959					-1.0192		2.96669	-3.98589
C0NUS4	Histone chaperone asf1				0.344951								-1.52056
C0NZ93	Histone H2A		0.546461			0.806124	0.0959907	3.42509e-05	0.900042		-1.09808			0.537367	-0.634874	2.30414	-2.03212
C0NMV8	Putative uncharacterized protein		0.652029	0.516436		0.858777	0.846406	0.85558	0.918794		0.0383246	0.940537		0.525312	-0.550906	-0.367787	0.0207724
C0P152	Heat shock protein	1.17115e-08	0.000289218	0.5345	0.691304	0.622439	0.172895	0.113294	0.0635734	2.38477	1.19812	1.41295	0.97182	1.31763	-0.208641	-1.20137	2.54837
C0P019	Vip1 protein	0.648343				0.734775	0.495365	0.00948836	0.84576	-0.201472				-1.17875	-2.05629	-2.73958	0.599576
C0NCC8	Phosphatase PP1 regulatory subunit sds22	0.0026086	0.0886057							2.26306	2.14157
C0NBF4	60S ribosomal protein L23		0.365848	0.519049		0.516122	0.764059	0.747354	0.684379		-0.333464	0.47004		1.56886	0.558163	-0.980314	1.7061
C0NTN6	Glucosidase II alpha subunit	0.140482		0.491666	0.633939	0.802693	0.584801	0.832322	0.230846	1.82742		1.86933	-0.0419048	1.38476	1.78836	0.488555	2.1377
C0NI53	Homogentisate 1_2-dioxygenase		0.584032			0.791368	0.6389				0.360955			-0.0888377	-0.340547
C0NRR1	ATP-citrate-lyase	0.710366	0.55392	0.179952			0.454098	0.723176		0.430553	0.293656	1.31909			-1.48289	-1.04345
C0NM17	DNA/RNA non-specific nuclease	0.492745	0.10718			0.80512	0.739103	0.784071	0.896662	0.262138	0.963359			0.956077	1.28685	-0.132861	1.68195
C0NIC1	PH domain-containing protein	0.576495	0.00244468			0.0610777	0.801653	0.659038	0.895013	-1.4003	-1.69688			1.95915	1.02126	1.04943	-0.0741677
C0P0J2	Endo-beta-1_3-glucanase				0.508431	0.801523	0.803209	0.853462					-1.49559	0.0339162	-0.132583	0.602071
C0NH90	Putative uncharacterized protein		0.593682		0.000488563	0.663918	0.711894	0.406525	0.0833626		0.100031		-3.29002	1.37139	1.1692	-1.87342	3.04837
C0NAW9	AP-1 complex subunit beta-1		0.377716								-1.27219
C0NT20	Chorismate mutase		0.667147								0.0120142
C0NCZ0	Carnitine acetyl transferase	0.479895		0.0145886	0.12512				0.241351	1.14071		2.96586	-1.82515				-5.16365
C0NTX9	L-xylulose reductase	0.401427	0.626689	0.672463	0.580297	0.827501	0.525551	0.675014	0.85363	-0.399959	-0.798579	0.369029	-0.300844	-0.37173	-0.69039	1.477	0.487041
C0NZ30	Glycine dehydrogenase		0.658507	0.461311		0.851942	0.866153	0.852525	0.91531		0.0724032	0.992644		0.851105	0.555101	1.5054	-0.853067
C0NS05	F-actin-capping protein subunit alpha	0.511797	0.704612			0.760329	0.799543	0.00201787		-1.3039	-0.528308			1.06686	0.775371	3.03634
C0NLE3	Metallopeptidase MepB	0.027626		0.0273188	0.65984	0.825597	0.779349	0.234917	0.745632	-2.75895		-2.16152	-0.597421	0.12773	1.29848	-1.60748	1.42104
C0NPL7	Isopentenyl-diphosphate delta-isomerase	0.626289	0.349322			0.571029	0.77951			-0.227217	0.597289			-1.44886	-0.0650146
C0NEP5	Importin subunit beta-1		0.599036			0.823856	0.800867	0.816873	0.843122		-1.02594			0.0248012	0.392227	1.02741	-0.653585
C0NGN8	Sec23/Sec24 family protein	0.661492	0.698364							0.351517	0.532801
C0NEY8	Aldehyde dehydrogenase		0.575213								0.46235
C0NYI6	Glycerol kinase			0.44868								1.71482
C0P0B4	Cofilin	4.11241e-05	0.609567	0.656995	0.00632842	0.000188046	1.19405e-06	0.00674677	0.859022	-4.44123	-0.486583	-0.954479	-3.48675	4.28057	5.34679	4.57516	0.474532
C0NUK9	Putative uncharacterized protein	0.626889	0.537849	0.00290299	0.307268	0.0782148	0.488873	0.00499183		0.562183	1.26648	2.69079	-2.12861	4.08279	1.91059	3.95978
C0NFM9	Small G-beta protein GPB			0.000562762	0.000198228	0.848271	0.802434	0.814038				3.92316	-3.94461	0.321724	-0.00910117	-0.0932269
C0NAD8	Eukaryotic translation initiation factor 2 gamma subunit	0.664263	0.45075	0.0704716		0.617739	0.72393	0.731967	0.864029	-0.076474	0.0580643	2.33783		0.18317	-0.673131	0.824424	-0.884594
C0NCF6	NADP-dependent mannitol dehydrogenase	0.0232275	0.542045	0.0441087	0.592263	0.686374	0.828879	0.734078		-0.0479338	0.615209	1.50066	-1.54859	-1.57506	0.087321	-1.61548
C0NR06	Adenosine kinase		0.282002	0.000332599							-0.841184	-2.18314
C0NH09	Succinyl-CoA:3-ketoacid-coenzyme A transferase		0.473061			0.783917	0.704332	0.778704	0.843657		0.981096			0.154576	-0.722799	0.367352	0.640245
C0NML9	Mitogen-activated protein kinase		0.613028	0.0183054		0.743076	0.481375	0.706046			0.15343	1.9242		0.659902	1.9864	1.13267
C0NSY2	Cell cycle regulator p21 protein		0.517092	0.123133		0.202996	0.772043	0.73173	0.891037		0.144442	1.13739		2.00503	0.0275373	-0.205895	-0.369563
C0NQJ2	Citrate lyase subunit beta-like protein		0.604034			0.671516	0.723679	0.690826			0.81482			0.549164	0.37039	-0.563459
C0NE75	60S ribosomal protein L23	1.30478e-10	7.03511e-10	4.88651e-05	0.00843882	0.770837	0.521959	0.792657	0.869433	4.04597	3.57844	2.82602	1.21995	-0.802548	1.24068	-0.257396	-0.288249
C0NKH9	ADP-ribosylation factor	0.0034837				0.850466	0.849565	0.8395		-3.98967				-0.073282	-0.483457	0.992511
C0NXA3	Eukaryotic translation initiation factor 3 subunit C	0.597421	0.0077442	0.0180867		0.573386	0.456846	6.55747e-07		0.15408	0.955431	1.59245		1.31138	1.56363	5.50806
C0NRH4	Ubiquitin-conjugating enzyme	0.719056	0.204289	0.709751	0.399026	0.819189	0.812647	0.809077	0.366948	-0.4147	-0.620963	0.333886	-0.748586	-1.15531	-0.714569	1.19888	-2.76173
C0NXZ3	Serine/threonine-protein kinase DCLK1	0.543231	0.208358	0.00234241	0.520991		0.708021			0.661616	1.07219	2.64567	-1.98406		-0.779214
C0NNY8	Molybdopterin binding domain-containing protein	0.625084		0.488038	0.411335	0.128563	0.00281392	0.358647		0.0390506		1.07964	-1.04059	-2.04747	-3.74251	-1.28873
C0NZX5	Lysine decarboxylase-like protein	0.370524	0.417797							0.845216	1.0401
C0NDA4	Pyrroline-5-carboxylate reductase			0.658842								-0.14709
C0NEQ9	Mitochondrial phosphate carrier protein	0.163738	0.326453	0.509783		0.609981	0.827004	0.728857		-1.48622	-1.63051	0.114667		1.5446	1.00508	1.0516
C0NAZ6	Oxysterol-binding protein	0.156244	0.00434336							1.23208	1.92782
C0NVC9	SH3 domain-containing protein	0.125786	0.614949			0.752304	0.469332	0.133296	0.807538	-2.17961	-0.908372			0.517144	-1.38553	2.27854	-0.970947
C0NWP5	Putative uncharacterized protein	0.0752921	0.617899	0.651158		0.743511	5.3856e-09	0.861899	0.921054	-1.18333	-0.765287	-0.387532		-0.728792	-1.7756	-0.589786	-0.42262
C0NGL4	Phosphatidylinositol-phosphatidylcholine transfer protein		0.455668	0.638495	0.623262	0.760707	0.784991	0.777729	0.888668		-0.831813	0.284771	-1.22621	1.36837	1.3934	1.39246	-0.364107
C0NJ60	Vacuolar ATP synthase subunit H	0.445766		0.646201						-0.754231		0.446613
C0NCA7	Small COPII coat GTPase sar1		0.424128								-1.01978
C0NE91	Seryl-tRNA synthetase	0.63661	0.47952	0.0196468	0.0346017	0.00133028	0.661683	0.000653071	0.784949	0.474596	-0.232966	2.22068	-1.74608	2.90941	1.6294	3.38405	-1.40646
C0P170	Cap binding protein	0.00533735	0.620187			0.678099	0.352441	0.769618		2.92879	1.24411			0.870293	2.12173	0.428602
C0NAF4	ATP-dependent RNA helicase DED1		0.483623								-1.98707
C0NJR8	Mannose-1-phosphate guanylyltransferase	0.131126	0.474976			0.634591	0.794211	0.794771	0.836988	0.518291	1.1232			0.970237	0.360182	0.0779783	0.891227
C0NCI0	Uracil-DNA glycosylase	0.574182	0.615161	0.0191932		0.690512	0.741325			0.586598	0.886142	2.41988		0.973757	0.641442
C0NBD0	40S ribosomal protein S21	0.550506	0.681614	0.211068	0.0846623			0.142854	0.71917	0.699899	0.0182269	-1.25997	1.95986			-3.6723	1.54093
C0NUD2	Phosphoprotein phosphatase A	0.72112	0.711466	0.0220006	0.270236	0.763691	0.761835	0.458664	0.90867	0.292287	0.307498	1.09383	-0.801547	-0.426265	0.958902	-1.25411	-0.736192
C0NFD1	Armadillo repeat protein		0.665391	0.00229296							0.0830963	2.04694
C0NRH8	Glucosamine 6-phosphate N-acetyltransferase	0.193503		0.613457						-1.40558		0.507951
C0NCE3	60S ribosomal protein L20		0.00582352	0.0785661		0.83033	0.824884		0.858152		1.05041	1.34093		0.251359	-0.00109699		0.47045
C0NER2	Flavoprotein oxygenase		0.3455		0.58673	0.711347	0.119292	0.0219717			-0.795083		-0.267503	1.75396	2.49815	3.74604
C0NLZ7	GDSL Lipase/Acylhydrolase				0.184703								-1.40901
C0NLV2	DNA/pantothenate metabolism flavoprotein	0.511128	0.667939			0.653626	0.610967	0.671162		1.07389	-0.0950011			0.855241	-0.961074	1.07069
C0NIZ0	DEAD_2 domain-containing protein	0.671071	0.585017	0.644577	0.570273	0.78142	0.747983	0.385767	0.141507	-0.198486	-0.785374	-0.65854	0.460054	0.294278	-0.486961	-1.87115	2.34791
C0NID0	Stromal membrane-associated protein	0.189447	0.0818923		0.647632					-0.859859	-1.12133		0.0416839
C0NJZ2	RuvB-like helicase 1	0.630055	0.0378992			0.317248	0.788153	0.658657		0.501706	1.27045			1.72734	-0.227841	1.10407
C0NKE4	Putative uncharacterized protein		0.47612								-1.09795
C0NC90	60S acidic ribosomal protein P0		0.101819	0.703074		0.825088	0.523402	0.344835	0.791788		-1.4207	0.238618		0.304496	-0.231275	-1.87009	2.10846
C0NM04	P-type ATPase	0.500527	0.562787							0.758773	0.413508
C0NLK3	Glutathione-dependent formaldehyde dehydrogenase		0.462905	1.35896e-07		0.830618	0.806373	0.00113782	0.0268244		-0.637222	4.19338		0.674077	0.909328	2.76896	-3.59314
C0NAB1	26S protease regulatory subunit	0.596026	0.0791206							0.273326	1.05653
C0NDC1	Beta-glucan synthesis-associated protein KRE6	0.625888				0.821976	0.856272	0.846248	0.8771	-0.590888				0.904544	-0.101805	0.938957	-0.199507
C0NQL4	Ubiquitin carboxyl-terminal hydrolase	0.521313	0.624074			0.627029	0.688933	0.697576		0.722026	0.29143			0.94206	0.651324	1.13919
C0NQU3	Phosphatase 2C Ptc3			0.557563					0.808343			0.725545					-0.939673
C0P1C6	Putative uncharacterized protein	0.0151833				0.788597	0.76146	0.755498		-3.20267				-0.132581	-0.439971	-0.972521
C0NJP0	Glyoxylate reductase		0.585262								0.508597
C0NT49	Cleavage and polyadenylation specific factor 5	0.000101057	0.705121	0.200235		0.8277	0.783143	0.820914		-1.62914	-0.628089	-2.40965		0.467739	1.21025	-0.484002
C0NH95	Leucyl-tRNA synthetase		0.552788	0.654273							-0.335878	0.540865
C0NKG5	CORD and CS domain-containing protein	0.650809				0.852742	0.848348	0.624747		-0.283929				-0.170203	-0.533548	-2.07727
C0NBI7	Alkaline phosphatase				0.0149852								-2.23354
C0NI23	Glutathione peroxidase	0.00137448	0.00187576	0.258915		0.632839	0.646821	0.622903	0.51615	-3.27165	-1.58646	-2.19622		0.246518	0.658683	-1.69887	1.94539
C0NXY4	Putative uncharacterized protein		0.668728								0.643438
C0NT80	Cysteine synthase	0.460511	0.64852	0.288716		0.840778	0.821447	0.857162		0.519324	0.63815	1.60456		-0.651684	-1.26188	-0.344906
C0NLK4	Inositol-3-phosphate synthase		0.220485								-1.06964
C0P0H6	3-methylcrotonyl-CoA carboxylase biotin-containing subunit	0.512799		4.30112e-05	0.198222	0.827203	0.79874	0.146094		0.67803		3.23735	-2.55932	0.633727	-1.05307	2.22292
C0NGE0	Aconitate hydratase	0.50877	0.00697059	0.216457						-0.866859	-1.91629	1.55893
C0NIZ7	Nicotinate-nucleotide pyrophosphorylase [carboxylating]		0.522918	0.000799114		0.860809	0.85551	0.585912	0.898712		0.562609	2.43944		0.466459	0.279654	-0.679173	1.60149
C0NSG6	Extracellular cell wall glucanase Crf1	0	5.88875e-08	9.18214e-06	0.671537	0.844655	0.833161	0.844008	0.875439	3.00906	1.58674	2.22333	0.785728	-0.123797	-0.662685	-0.991347	-0.273182
C0NC18	Putative uncharacterized protein	0.504337	0.454854			0.850316	0.793366	0.149376	0.799094	1.13718	0.575541			-0.459771	-1.31616	-2.11461	1.56142
C0NA79	Prenylated Rab acceptor 1	0.0715175	0.00109382			0.7214	0.627482	0.000243051	0.0570726	-2.65886	-1.47977			0.541289	1.01962	3.97463	-3.75661
C0NRA2	Sugar transporter	0.549933	0.491305	1.2351e-07	7.79252e-08	0.69996	0.837058	0.70633	0.911515	1.06102	0.897678	5.89817	-4.83715	1.26246	-0.0400926	1.33493	-0.0100598
C0P057	RuvB-like helicase		0.68695	0.00239164		0.522682	0.773914	0.810401	0.878398		0.692648	2.09134		1.48076	1.07491	0.75696	0.150935
C0NB41	Rhodocoxin reductase	0.678219	0.612599			0.176326	0.708581	0.752909		-0.813804	-0.898401			1.91071	0.762647	0.704968
C0NJ33	Nuclear and cytoplasmic polyadenylated RNA-binding protein pub1	0.179274				0.786207	0.775755	0.733144	0.801704	-1.67685				-0.048376	-0.34055	-0.786475	1.01539
C0NC86	COPII coated vesicle component Erv46		0.188771	0.705882							-0.350609	0.709652
C0NCP4	Ribosomal L10 protein	0.0520011	0.715429	0.103584		0.834815	0.351186	0.108962		-0.794661	-0.172951	1.34708		0.310065	1.4596	1.41032
C0NAI9	S-adenosylmethionine (SAM)-dependent methyltransferase	0.188093								-1.7497
C0NC89	60S acidic ribosomal protein P0	0.510792	0.00729892							-1.15727	-0.698898
C0NR51	Psi protein	0.707392	0.131792	0.564143	0.635661	0.786055	0.766242	0.742641	0.880602	0.31651	1.19317	1.33144	-1.01493	-0.333109	-1.53379	-1.20523	0.115417
C0P028	DUF895 domain-containing protein	0.00057815	0.675517	0.623872	0.000461404					-2.99982	0.0878575	0.846659	-3.84648
C0NTW9	DUF1688 domain-containing protein			0.649404								0.238967
C0NRY6	Eukaryotic peptide chain release factor GTP-binding subunit		0.500876	0.564413							1.22658	0.47562
C0NFY5	Oligosaccharyl transferase stt3 subunit		0.557841								-1.73466
C0NV29	Proteasome subunit alpha type	0.400469	6.36281e-05		0.00341608	0.830713	0.839928	0.215969	0.000467535	1.70532	2.11252		-1.16931	1.16555	0.87534	1.40561	-2.61383
C0NBI3	Peptide methionine sulfoxide reductase msrA	0.213768	0.152124			0.0836291	0.605987	0.0809185	0.842584	-0.548384	-1.1352			2.00038	0.976484	2.12084	-0.631136
C0NQE8	Eukaryotic translation initiation factor 3 subunit B			0.598806		0.724929	0.715667	0.748192				0.536378		0.779381	0.314536	0.606322
C0NEA2	Maleylacetoacetate isomerase MaiA	0.209036				0.730779	0.705477	0.659418	0.435247	-1.36421				0.773253	0.515592	-0.952885	2.14809
C0NRH5	60S ribosomal protein L24	0.0694354	0.0136341	0.660338	0.471521	0.763137	0.682786	0.726169	0.834637	0.722284	0.814873	-0.11872	0.841005	0.650916	-0.786033	0.483541	-0.750362
C0P017	Importin-7	0.666829				0.772386	0.687338	0.796431		-1.29217				-0.172041	-1.77639	-0.891319
C0P189	FAD binding domain-containing protein	0.637178	0.608473			0.758803		0.580872		-0.409854	-0.595637			-0.649145		-1.78829
C0NM32	Glutamine amidotransferase subunit pdxT	0.542342	0.652896							-0.304924	-0.898107
C0NNA3	DUF757 domain-containing protein	0.530799		0.0174456	0.00653938	0.756675	0.728372	0.760518	0.882727	-0.803624		2.25721	-3.06083	0.548954	-0.703444	0.057731	0.0928432
C0NBF2	26S proteasome regulatory subunit	0.516764	0.106577			0.785144	0.77999	0.783453		-0.73554	-1.16841			0.617205	0.0524217	0.383209
C0NTN8	Putative uncharacterized protein	0.559502	0.64036							-1.60352	-1.08109
C0NV63	Putative uncharacterized protein		0.31665								1.09512
C0NNM0	3-ketoacyl-CoA thiolase	0.496311	0.0528977	0.000860907	0.57444					1.51335	1.7531	1.84684	-0.33349
C0P0C9	GTP-binding protein ypt1	0.537547	0.547914			0.861067	0.851649	0.832228	0.914993	-0.633228	-0.679931			0.276214	0.795373	1.49045	-1.0186
C0NQI6	Imidazoleglycerol-phosphate dehydratase			0.222491	0.659175	0.818533	0.764973	0.75784	0.197305			2.07284	-1.5765	0.0231714	-1.20543	-1.55224	2.29323
C0NQ22	Putative uncharacterized protein				0.0335482								-3.43714
C0P182	DUF410 domain-containing protein	0.591311	0.334402							0.458092	0.983565
C0NQK9	Dolichyl-diphosphooligosaccharide-protein glycotransferase		0.663453	0.271485					0.692832		0.19101	1.17449					-1.6589
C0NK86	DUF255 domain-containing protein			0.0433059								2.09977
C0P150	Proteasome subunit beta type	0.000309706	0.000232642	0.00169816	0.285065	0.853319	0.462265	0.824986	0.769861	2.35983	2.14951	4.16032	-1.80048	-0.447424	-1.95884	-1.21678	-1.45099
C0NJ57	Protein SEY1	0.329307	0.509108							-0.922339	-0.538793
C0NNK9	Adenylyl cyclase-associated protein		0.396606			0.713253		0.101707			-0.943983			-0.296478		3.64512
C0NKB6	Elongation factor 1-beta			0.602909		0.829559	0.786809	0.00551211				0.22591		-0.105456	-1.38477	2.87082
C0NZD2	40S ribosomal protein S20			0.56869		0.790501	0.631514	0.817872	0.908301			-0.503703		-0.304698	-1.47509	-0.877063	0.722016
C0NWI6	Importin subunit alpha			0.619773	0.388763	0.53602	0.738879	0.395744	0.089785			0.239033	-1.34732	-0.754744	0.750058	1.90776	-5.3142
C0NGD6	Pyruvate dehydrogenase phosphatase		0.58329	0.669981							-0.517795	1.04756
C0NFP2	GTPase Rab7	0.583042	0.627288	0.261433	0.0880358	0.290731	0.828291	0.111851	0.885914	-0.117027	-0.144257	1.59354	-1.71057	1.99551	0.351514	1.71805	0.598196
C0NV31	60S ribosomal protein L27	0.634323	0.357943			0.784532	0.848425	0.253492		-0.288598	0.95419			0.816765	-0.388892	-1.84102
C0NKT7	Ubiquitin-conjugating enzyme	0.123793	0.234441			0.605482	0.598286	0.0904174	0.340905	1.1495	1.07478			2.69888	1.97018	1.19147	-1.40062
C0NRJ9	Allergen Asp F3			0.150748								1.20567
C0NJL9	Vacuolar sorting-associated protein	0.000420952		0.250018	3.75925e-05	0.60396	0.0123175	0.582564		4.87387		1.9809	2.89298	1.15895	3.05751	1.80662
C0NI45	8-amino-7-oxononanoate synthase		0.314325	0.0556314		0.773576	0.693623	0.655189	0.823148		-1.03555	1.9381		-0.0249173	-0.917718	1.05732	-0.883978
C0NI41	VHS domain-containing protein			0.0244926								2.34952
C0NFM3	XPG I-region protein		0.0264163	0.0618839							2.14816	2.12644
C0NIS9	Putative uncharacterized protein	0.650459	0.607813	0.00524749						0.536955	0.900631	2.13143
C0NRN2	Inorganic phosphate transporter PHO88		0.536333								0.574386
C0NDQ5	Putative uncharacterized protein	0.286284	0.390246							-1.45809	-0.687812
C0NSS1	Eukaryotic translation initiation factor 5A-2		0.100069			0.826504	0.760896	0.566843	0.706584		-1.34195			-0.543594	-0.41929	-1.51517	1.13796
C0NNY7	GMF family protein	0.656318	0.164416							0.0667241	-2.24634
C0NTF8	LCCL domain-containing protein	0.636989		0.405708	0.423232					0.290412		1.41284	-1.12243
C0NVC6	40S ribosomal protein S17	0.311399	0.571323	0.353655	0.0325249	0.726416	0.787856	0.615346	0.875101	-1.90515	-0.535029	1.22651	-3.13166	-0.0435832	-0.0712776	-1.38098	-0.269513
C0NNK4	Isocitrate dehydrogenase	0.39612								-0.333595
C0NWY5	2'3'-cyclic-nucleotide 2'-phosphodiesterase	0.579037								-0.577154
C0NKR1	Ran GTPase activating protein	0.655639	0.64958							-0.108831	-0.154293
C0NWT1	Putative uncharacterized protein	0.61915	0.668413			0.720632	0.542099	0.651254	0.886754	0.264851	0.272652			1.3621	1.04635	1.31334	-0.626088
C0NBU6	Esterase	0.352035	2.38791e-09	6.43549e-07						2.52319	3.14069	5.21596
C0NB75	Cystathionine gamma-synthase	0.642756	0.122473			0.513152	0.696067	0.777566	0.867934	0.066336	0.769341			1.41918	0.958856	0.089562	0.330041
C0NEU7	Predicted protein			0.466068								-1.1778
C0NY52	DUF1682 domain-containing protein			0.225156								1.89871
C0NNR3	U5 small nuclear ribonucleoprotein component	0.507754								-1.38305
C0NRP4	Peptidyl-prolyl cis-trans isomerase	0.361652	0.338321	3.42172e-05	0.00284094					0.898261	1.37511	3.36371	-2.46545
C0NMM6	Short-chain dehydrogenase/reductase	0.137802	0.353116							0.797256	1.35352
C0NIY9	Putative uncharacterized protein	0.548203	0.530488							0.767157	0.680396
C0NNN6	Threonine synthase	0.161029	0.339431			0.809681	0.787707	0.716462	0.758986	1.07613	0.740867			0.204506	-1.10082	0.278838	-1.48536
C0NQ92	Sulfhydryl oxidase			0.581299		0.739327	0.759378	0.757453	0.794588			1.18851		0.633923	0.297091	-0.406591	1.04051
C0NZT7	Vacuolar sorting-associated protein				0.267111								-3.30584
C0NU66	AP-1 complex subunit gamma-1	0.615373								-0.588067
C0NFK8	Ribonucleotide reductase M2 B				0.00552897		0.651652		0.836407				-2.56393		1.21898		-0.740481
C0NKC4	Putative uncharacterized protein		0.43943			0.479682	0.720888	0.678439	0.859882		-0.684537			1.80585	0.279908	0.230237	0.709278
C0NJY9	Steroid alpha reductase		0.657164								0.140685
C0NW32	Actin-related protein 2/3 complex subunit 5	0.112771	0.557007			0.822607	0.832882	0.802174	0.322534	-1.70429	-0.649372			1.07173	0.117572	0.911227	-1.27502
C0NFV9	ATP-dependent (S)-NAD(P)H-hydrate dehydratase	0.202934	0.437718	0.325305	0.667623					1.48482	0.88566	1.47128	0.0135349
C0NE30	Serine/threonine-protein kinase CLA4		0.663777		0.52673						0.0577885		-1.06171
C0NP71	Sec1 family superfamily	0.530177								0.883729
C0NLZ9	Putative uncharacterized protein	0.527045	0.475739	8.03071e-05						-0.756921	-0.693749	2.66264
C0NYL7	Integral membrane protein		0.588912			0.636758	0.00126043	0.77592	0.905242		-0.487879			-0.0712708	-2.06262	-0.764859	1.05686
C0NZ02	Pyruvate dehydrogenase		0.600183			0.787259	0.779188	0.69637	0.814553		-0.734312			-0.100051	0.400561	0.986079	-0.958283
C0NRV1	Putative uncharacterized protein	0.262698	0.475358							-1.20147	-1.57102
C0NSV6	Delta-1-pyrroline-5-carboxylate dehydrogenase PrnC				0.669356								-0.231143
C0NUM3	Succinate-semialdehyde dehydrogenase		0.664586								0.0406438
C0NQV8	Ribosomal protein S23		0.350952			0.835268	0.846798	0.716198			-1.19492			0.837282	-0.178936	-1.11259
C0NAB7	60S ribosomal protein L36	0.669669	0.264595	0.0594422	0.0807834	0.826704	0.0080742	0.00889928		-0.239434	-1.36679	1.96668	-2.20611	-1.02886	-1.91068	-2.29599
C0NJ90	60S ribosomal protein L35	0.424576				0.665025	0.214368	0.0110455	0.809934	-0.9382				-1.30896	-0.841537	2.61787	1.062
C0NLJ3	NADP-dependent glycerol dehydrogenase		0.613884			0.80944	0.74651	0.806747	0.893062		-0.814184			-0.75549	-1.03591	-1.33676	-0.159299
C0NST1	Putative uncharacterized protein	0.000663961	0.629465			0.0118797	0.0662134	0.390232	0.795505	1.99402	-0.178404			-2.99364	-2.46301	-2.53515	-0.876687
C0NUN4	Methyltransferase		0.221155			0.759186	0.704619	0.0213248	0.521048		-1.80946			0.0475195	0.616638	3.03961	-2.46546
C0NEF5	Putative uncharacterized protein		0.314907					0.521236			0.980605					2.14367
C0NA72	Peptide-N4-(N-acetyl-beta-glucosaminyl)asparagine amidase A	0.589153	0.657332	0.181307		0.867514	0.853605	0.6841	0.885632	0.985454	0.539098	1.9851		0.0173609	0.44825	-1.56529	1.54752
C0NVN1	Thymidylate synthase	0.608253	0.656657	0.321282	0.117261	0.806871	0.822921	0.687658		-0.617411	-0.277793	1.33062	-1.94803	0.869252	0.558123	1.15811
C0NKI6	Putative uncharacterized protein	0.000972584	0.0663834			0.812413	0.806249			-3.16693	-1.49318			0.675201	1.0741
C0NBI6	Putative uncharacterized protein	0.633747				0.797796	0.587016	0.000688586	0.914674	0.58359				-1.47606	-1.69535	-2.11754	1.09171
C0NZZ8	Folic acid synthesis protein	0.599496	0.342198	0.28323	0.462109					0.607676	1.48893	1.79511	-1.18743
C0NIK7	Nonspecific lipid-transfer protein	0.618734	0.469584	0.665551		0.727397	0.774922	0.0768592	0.844715	0.372254	0.877767	-0.31695		1.03334	0.294816	3.17059	-0.938185
C0P038	Glucosamine 6-phosphate deaminase			0.527674		0.852959	0.845615	0.855719	0.855473			0.38685		0.198378	0.852057	-0.343176	0.501993
C0NY22	Ankyrin repeat protein			0.664908	0.458098	0.710523	0.335809	0.64885	0.894532			-0.298883	-1.36655	-0.869696	-1.7536	-0.114475	0.318228
C0NSI9	Carboxypeptidase	0.136459	0.00982144					0.721655		1.2486	1.36805					-0.886061
C0NJ52	Guanosine-diphosphatase				0.315489	0.762766	0.788745	0.0159912	0.760244				1.43647	0.748874	1.05293	3.02817	-2.29008
C0NRG1	Putative uncharacterized protein	0.0965988	0.6411			0.834997	0.839069	0.843029	0.888936	-1.93008	0.0737259			0.16116	-0.376401	-1.14171	0.432461
C0NCQ1	Small nuclear ribonucleoprotein Sm D1	0.642022	0.532964			0.699664	0.837676	0.830426		0.205054	0.570153			1.22829	0.278346	0.788483
C0NP92	Ubiquitin C-terminal hydrolase	0.676573	0.552504	0.614098	0.458502	0.339688	0.258152			-0.0913501	-0.43878	0.694075	-0.785426	2.59252	2.17611
C0NVG0	Enoyl-CoA hydratase/isomerase	0.334965	0.158301							0.703958	1.00528
C0P0G2	Purine nucleoside phosphorylase	0.317231	0.354731							1.21669	0.952422
C0NT48	A-pheromone processing metallopeptidase Ste23	1.35808e-08								4.35129
C0NQ08	Saccharopine dehydrogenase [NAD(+)_ L-lysine-forming]	0.00622416	0.0107932							1.65777	1.62992
C0NJS4	Sucrase/ferredoxin domain-containing protein	0.39806	0.693098							1.13953	0.501722
C0NVE4	40S ribosomal protein S14		0.325879			0.838375	0.628386	0.788892			1.1553			-0.132689	-1.58055	-1.30935
C0NU58	Putative uncharacterized protein		0.273972								-1.1986
C0NDY5	Vacuolar metal resistance ABC transporter	0.361125	0.452398							-1.34418	-0.791336
C0NVJ3	Cystathionine beta-lyase MetG		0.641285								-0.206193
C0NQF2	Putative uncharacterized protein	0.463302	0.595092			0.606491	0.72468	0.614864	0.655962	-0.677067	-0.511458			1.2056	1.09064	1.58137	-1.75495
C0NN76	Putative uncharacterized protein	0.644758								-0.210504
C0NZK6	Putative uncharacterized protein		0.11151			0.644356	0.800075	0.283536	0.0154784		2.31536			-1.24302	-0.163406	1.64784	-3.3029
C0NUK0	GTP-binding protein ypt5		0.415041			0.753311	0.737752	0.657892	0.890259		-0.893228			1.07258	0.807374	0.520917	0.272919
C0NC78	Eukaryotic translation initiation factor 3 subunit A		0.403336	0.075831		0.706613	0.719083	0.780787	0.909217		-1.11064	1.84167		1.05734	0.411806	1.62405	0.333353
C0NIP4	N-glycosyl-transferase		8.04324e-09	1.60893e-07							6.94003	6.86055
C0NMK5	26S proteasome non-ATPase regulatory subunit 1	0.634897	0.585508	0.187414	0.119201					-1.02478	-0.672998	1.65534	-2.68012
C0NTA6	Glycogen synthase		0.373616								3.35274
C0NFM2	Putative uncharacterized protein		0.646918			0.833254	0.409687	0.853247	0.90134		-0.160664			-1.02487	0.22818	0.377823	-1.05477
C0NMF6	60S ribosomal protein L18		0.649051			0.531189	0.296423	0.492949	0.0700962		0.0941023			1.42711	2.09647	-1.26949	3.41621
C0NZX6	Proteasome subunit alpha type	0.641654	0.160349			0.871323	0.80385	0.870097	0.912873	-0.0585356	0.986174			-0.428238	-1.02142	-0.584063	0.13626
C0NMW5	Sphingosine-1-phosphate lyase	0.533579				0.826604	0.836614	0.637618	0.665996	-0.796429				0.640533	-0.525722	-0.8355	1.76131
C0NUK3	Glycylpeptide N-tetradecanoyltransferase				0.173201								-2.02722
C0NQN8	Guanylate kinase	0.209713								-2.14724
C0NIF7	Putative uncharacterized protein	0.0425049	0.0747535	0.00176749	0.382272					1.69681	1.50716	2.64354	-0.946728
C0NE90	D-3-phosphoglycerate dehydrogenase	0.338876								-1.55083
C0NFC7	Cell cycle control protein	0.675366	0.671382							0.0699551	0.133991
C0P0M3	Alpha 1_6 mannosyltransferase	0.667464				0.847188	0.781104	0.840014		0.0130182				0.7868	1.23677	-0.0863473
C0NH51	Putative uncharacterized protein	0.00071976	0.00207538			0.662804	0.0140768	0.535334		-3.40574	-3.66857			-1.4661	-2.23015	-2.18366
C0NMK6	Acyl-CoA dehydrogenase			0.00797246								2.01466
C0NHE0	60S ribosomal protein L31E		0.41962			0.855857	0.796294	0.436009	0.00636371		-0.861868			-0.0504566	-0.313611	1.77561	-3.52825
C0NTJ9	Putative uncharacterized protein		0.415501		0.0166101	0.618688	0.233356	0.758226	0.812272		-1.22437		-2.34132	-1.88121	-2.53842	0.765264	-1.34578
C0NXK0	WD domain-containing protein				0.229142								-0.947824
C0NXH6	Ornithine aminotransferase			0.0128933								2.19167
C0NGG0	Golgi phosphoprotein 3 domain-containing protein	0.713161	0.57929	0.611953	0.467244	0.766961	0.789772	0.766062	0.850775	0.293014	0.463909	1.03699	-0.743981	0.490748	0.518676	-0.23316	0.654981
C0NDW9	Single-stranded DNA-binding protein	0.382775	0.376183	0.558396						0.789388	0.978111	0.736403
C0NRL0	Peptidyl-prolyl cis-trans isomerase				0.60336								-0.451509
C0NNY6	Oxidoreductase			0.552219		0.637189	0.107515	0.144472	0.876772			0.655048		-1.61347	-2.79771	-2.88769	-0.251405
C0NHN5	Nascent polypeptide-associated complex subunit alpha			0.601323		0.641438	0.77983	0.702016				0.866176		0.673927	-0.613023	-0.777275
C0NU24	Acetolactate synthase				0.446601								-1.23103
C0NYM9	Putative uncharacterized protein	0.339986	0.693646							-0.387434	-0.335692
C0NY06	Small nuclear ribonucleoprotein Sm D3	0.628281	0.58746	0.610872		0.0289235	0.576873	0.612925	0.686536	-0.369333	0.120814	1.33304		2.5804	1.33151	1.20005	1.33031
C0ND01	Phosphoribosylaminoimidazole carboxylase	0.672309	0.668885							-0.106157	0.730545
C0NR32	NADH-ubiquinone oxidoreductase	0.559777	0.692548	0.545291	0.591073					-0.0448684	-0.485772	0.670163	-0.715031
C0NP10	Small nuclear ribonucleoprotein U2	0.407123				0.636327	0.690197	0.00533815		0.69614				1.22494	-0.964026	7.08243
C0NZ33	Choline sulfatase	0.441557	0.467635	0.000739314	0.324158	0.850986	0.847963	0.662057	0.303339	0.920551	1.0756	1.9735	-1.05295	0.112442	0.675465	1.64015	-3.11244
C0NVE3	Prephenate dehydrogenase				0.637366	0.762952	0.738429	0.577449	0.781883				-0.265161	0.0217939	-1.08829	-1.58569	1.37812
C0NP11	Golgi apyrase		0.0386504			0.822712	0.837412	0.477126			1.20812			1.30706	0.849534	1.94485
C0NWP4	Eukaryotic translation initiation factor 3 subunit M			0.167123		0.782987	0.642276	0.408636	0.694876			2.31782		-0.115032	-1.12888	-1.88434	1.7852
C0NFJ2	Oxidoreductase			0.00602305		8.7714e-06	1.67035e-09	3.45305e-07	0.91304			3.52416		5.21451	7.43496	5.41292	-0.285267
C0ND33	Putative uncharacterized protein		0.0375226			0.765155	0.737071	0.0206762	0.399185		-2.1458			0.0480919	-0.612138	-2.81732	2.95997
C0P037	NAD+-dependent betaine aldehyde dehydrogenase			0.00195381		0.788301	0.742204	0.543428	0.467047			3.43409		0.27092	0.614806	1.43583	-2.71034
C0P1A8	Putative uncharacterized protein		0.0104638								2.58782
C0NIA9	Putative uncharacterized protein		0.262064			0.677418	0.775256	0.0988418	0.615607		1.23807			0.961177	0.370861	2.23639	-1.63006
C0NP32	DUF221 domain-containing protein	0.622651			0.000434198					0.410117			-3.22737
C0NQQ6	MYG1 protein	0.00249846				0.837235	0.837851	0.797931	0.871619	2.42635				0.499666	-0.390221	-0.585362	-0.272465
C0NB64	Short-chain dehydrogenase/reductase			0.00465805								2.53014
C0NGA1	Protein phosphatase PP2A regulatory subunit B		0.663128			0.722417	0.698474	0.607994			-0.228439			0.646975	0.273912	-1.80104
C0NEJ0	Amidohydrolase		0.651855								0.128087
C0NQD6	Phospho-2-dehydro-3-deoxyheptonate aldolase				0.000259645								-3.44871
C0P0V9	L-ornithine 5-monooxygenase	0.616008	0.655469							-0.378416	0.102308
C0NG47	Putative uncharacterized protein	0.645661	0.416422	0.230471	0.158985	0.772215	0.756284	0.780628		-0.283445	-1.01423	1.53997	-1.82341	-0.332315	-0.509036	-0.586475
C0NV44	26S protease regulatory subunit		0.630447								0.332308
C0NFH9	U6 snRNP-associated protein Lsm3	0.421883				0.318604			0.842042	-1.10536				2.9983			-0.796661
C0NZZ2	U1 snRNP-associated protein Usp107		0.622447								0.308949
C0NRR5	Spindle assembly checkpoint protein SLDB	0.525466	0.549358			0.808469	0.799276	0.787558		-0.816897	-0.580982			0.688474	1.90452	1.33082
C0NBP7	Calcium/calmodulin-dependent protein kinase	0.527988	0.0457276							1.18341	1.52625
C0NSR4	Rhodanese domain-containing protein				0.183347								-2.01119
C0NZS2	MBOAT family protein				0.0153848								-2.59085
C0NHA1	EH domain binding protein epsin 2			0.347687								1.3564
C0NFG6	Putative uncharacterized protein	0.641469	0.194178			0.602939	0.753711	0.160969	0.653358	-0.108919	0.841871			-0.833299	-0.600414	-3.38653	2.38799
C0NER9	Aminotransferase	0.412265								1.07018
C0NXN7	Methionine aminopeptidase		0.166445								-1.59826
C0NU76	AMP dependent synthetase and ligase	0.645841								0.266464
C0NTW1	Oxidosqualene:lanosterol cyclase				0.0101349								-2.58369
C0NHZ2	Prohibitin		0.534806	0.00449649		0.676049	0.750265	0.709971	0.729122		-0.645693	1.96028		0.111079	-0.32805	0.88148	-1.58678
C0NJZ8	4-hydroxyphenylpyruvate dioxygenase	0.235757				0.00107671	6.12666e-05	0.00119885		-1.64188				2.75196	3.35332	4.22993
C0NVW8	Peptidyl-prolyl cis-trans isomerase	0.624479		0.0092353						-0.402605		2.6792
C0NLR8	Putative uncharacterized protein		0.293551								-1.19092
C0NZM0	HORMA domain-containing protein	0.642939								0.0029573
C0NRC3	Small G-protein GPA3			0.586486								0.544168
C0NQR6	60S ribosomal protein L9B	0.344401	0.327597							-1.12174	-0.899271
C0NZ25	Aromatic-L-amino acid decarboxylase		0.601777			0.761084	0.677759	0.788004	0.886475		0.339381			-0.570181	-0.985882	-0.151258	-0.418924
C0NSI0	Sporulation protein kinase		0.538453								0.526364
C0NRU5	Putative uncharacterized protein		0.447018	0.0201079							-0.82171	2.60787
C0NDP7	Putative uncharacterized protein	0.487307		0.137131						-1.03581		-1.40503
C0NSE4	Putative uncharacterized protein				0.639988	0.673972	0.127014	0.104611	0.349689				-0.348689	0.733368	-2.03706	-2.11382	2.95122
C0NFN7	Alpha-1_2-mannosyltransferase Kre5		0.332709	0.048607		0.534647	0.236471	0.473682	0.854557		1.62859	2.66356		1.09436	1.65937	1.40169	-0.819881
C0NV96	Phospho-2-dehydro-3-deoxyheptonate aldolase			0.0445105		0.805372	0.483057	0.569841	0.855927			2.14373		-1.68579	-2.95991	-2.18298	0.705735
C0NFR7	Vacuolar ATP synthase subunit D	0.414116								0.869569
C0NU86	DnaJ domain-containing protein	0.660172								-0.063467
C0NIP7	Peroxisomal-coenzyme A synthetase	0.346594	0.141155			0.763875	0.731018	0.763322	0.882127	-1.53654	-1.42105			0.266639	0.584757	0.0396742	-0.102368
C0NA87	Putative uncharacterized protein		0.00831878			0.689882	0.315886	0.46137			2.32294			-0.735543	-2.46091	-3.3287
C0NTZ7	Putative uncharacterized protein			0.57001								0.655007
C0NLF9	Mob1 family protein			0.130459								1.57043
C0NFW3	RNA polymerase Rpb1 C-terminal repeat domain-containing protein	0.00457644	0.000206835							-2.3868	-3.66769
C0P0S5	Monothiol glutaredoxin-4		0.413654			0.547379	0.829171	0.000618059	0.0961025		-0.90934			0.574894	0.550403	2.18667	-2.70854
C0NPR0	DUF1688 domain-containing protein				0.586242								-0.987243
C0P011	Putative uncharacterized protein			0.579794								0.685862
C0NFN5	Ran-specific GTPase-activating protein			0.00419257								3.07708
C0NZF4	Phosphotyrosine protein phosphatase			0.073673		0.766781	0.772557	0.673624	0.584521			2.51492		0.394024	-0.15006	-1.43907	1.8331
C0NIX2	Rho GTPase Rho1	0.380255	0.455261		0.119847	0.828683	0.795743	0.838114	0.901765	0.801035	-0.422714		1.18131	0.141632	-1.40074	-0.781328	1.12914
C0NE45	Calcium channel subunit Mid1		0.0977512			0.505577	0.531884	0.797252			-1.6903			-1.76599	-1.90608	-1.49849
C0NNS2	Putative uncharacterized protein			0.0311837								4.90784
C0NRN4	Histone H2A			1.20354e-05		0.00585664	0.196395	0.231787	0.00201143			4.33343		1.82513	2.84431	2.87549	3.44477
C0NKX5	Misato	0.628479								-0.367849
C0NYQ7	Xanthine phosphoribosyltransferase	0.0194203	0.645301							-1.84789	-0.632079
C0NP06	NUDIX hydrolase		0.54145								-0.727338
C0NQC9	Riboflavin aldehyde-forming enzyme	0.523238	0.672			0.701431	0.725674			-0.936949	0.205055			-0.949043	-0.759026
C0NEL5	SacI domain-containing protein				0.403812	0.362315	0.00161567						-0.914366	2.51306	5.21665
C0P0G8	Dolichyl-diphosphooligosaccharide-protein glycosyltransferase			0.528928		0.606993	0.0271972	0.565632				0.921453		1.33663	2.74953	1.63337
C0ND42	Glycosyl transferase			0.611305								-0.475429
C0NPF2	Hexokinase			0.0673917								1.90609
C0NDL9	GTPase activating protein	0.102993	0.640174							-1.59138	-0.250697
C0NCM9	Oligosaccharyltransferase alpha subunit	0.589875		0.343301						0.394411		1.15881
C0NV20	Eukaryotic translation initiation factor 3 subunit E	0.622038	0.13981	0.481764	0.381264	0.524837	0.675704	0.0932086	0.765152	-0.582956	-1.36442	1.09087	-1.67383	1.47853	0.979535	2.27707	-1.66614
C0NJQ5	Putative uncharacterized protein				0.456074								1.17411
C0NDN0	26S protease regulatory subunit	0.669199								0.313944
C0NG67	2-hydroxyacyl-CoA lyase			0.0994886								1.57587
C0NIT2	SNARE domain-containing protein	0.626089				0.681793	0.735237	0.030806		-0.364515				-0.774093	0.377589	3.87201
C0NMY3	Ubiquitin	0.231796	1.28669e-05	0.681321	0.297748	0.785296	0.692075	0.729822	0.861571	-0.731359	-2.27059	0.0181713	-0.74953	-0.338076	1.40429	-0.719007	0.79923
C0NZL1	Serine racemase		0.391722								0.990319
C0NJG8	Small glutamine-rich tetratricopeptide repeat-containing protein	0.483993				0.0440714	0.682455	0.746298	0.806725	0.785532				2.12717	0.88399	0.69442	0.95895
C0NMG3	NADH-ubiquinone oxidoreductase	0.529865				0.134894	0.541431	0.532578		0.660444				2.86289	2.5844	2.95416
C0NNW2	Rho-GDP dissociation inhibitor		0.586973			0.784378	0.436994	0.786659	0.892813		0.442491			-0.228096	-2.10313	-0.224714	0.134898
C0P0T5	NADH-ubiquinone oxidoreductase			0.00147034								2.44536
C0NPH6	Molybdenum cofactor biosynthesis protein		0.459708	0.599725							-1.09595	0.598328
C0NGH2	Mitochondrial carrier protein			0.367413								1.51562
C0NWB7	Putative uncharacterized protein		0.223824								-1.47865
C0P151	Fumarylacetoacetate hydrolase		0.287502								1.04718
C0NW09	Putative uncharacterized protein				6.47612e-06								-2.89396
C0NT66	Proteasome subunit beta type	0.313742	0.434699			0.869758	0.864213	0.864152		-1.25333	-1.17118			0.126923	-0.701174	0.405229
C0NMR6	Protein kinase			0.244244								1.4473
C0NK80	Carnitine acetyl transferase		0.666988	0.322435							0.0125117	1.7097
C0NCV0	Aspartate aminotransferase	0.0648798	0.554485			0.828389	0.8375	0.838549	0.895251	3.08735	0.51296			0.669279	0.152716	0.101598	-0.0788808
C0NBT4	Putative uncharacterized protein			0.650108								0.834702
C0NUP0	Rho-GTPase-activating protein		0.485471								0.729943
C0NR65	Putative uncharacterized protein		0.215785								1.18242
C0NZ53	IMP-specific 5'-nucleotidase 1			0.0547091								2.09211
C0NBV1	Cyclin-dependent protein kinase PhoA	0.000224006	0.255753							-3.41774	-1.0977
C0NWA6	60S ribosomal protein L37A		0.600868			0.475409	0.405464	0.12238			-0.372111			-1.02159	-1.12334	-2.04843
C0NQX1	DNA ATP-dependent helicase				0.000368848								-3.91151
C0NZK7	Cytochrome c oxidase subunit 7A		0.176563			0.732909	0.702307	0.600883			1.41272			0.84316	-0.87464	1.9794
C0NEK7	Ubiquitin carboxyl-terminal hydrolase	0.575983	0.333839	0.272108						-0.47755	-1.1342	1.53311
C0NC21	Phosphoribosylglycinamide formyltransferase	0.589394								-0.508214
C0NBM4	GPI anchored serine-threonine rich protein	0.57777				0.638046	0.575136	0.732439	0.845239	-0.619262				-1.10575	-1.07844	0.0348895	-0.602644
C0NX66	Biotin-[methylmalonyl-CoA-carboxytransferase] ligase		0.598576								0.370338
C0NSU0	Serine/threonine phosphatase		0.00355198			0.743943	0.758995	0.114778	0.500801		2.06498			0.505492	0.337272	2.81087	-2.85835
C0NP36	DNA replication licensing factor mcm6	0.18063								-1.59
C0NV42	HNRNP arginine N-methyltransferase				0.1678								-1.72048
C0NWU3	Phenylacetyl-CoA ligase	0.649932				0.692696	0.785601	0.680124	0.832829	-0.217104				1.08008	0.0694141	1.11002	0.909279
C0NF46	Nucleolar protein NOP58		0.135122								1.59561
C0NRK3	Glucokinase glkA	0.623669			0.546169					0.839686			-0.90671
C0NEZ9	Receptor-associated protein		8.241e-06			0.828781	0.0755159	0.824782	0.876109		-4.76898			-0.0556589	-1.87861	-0.859323	0.256295
C0NQJ6	2-oxoisovalerate dehydrogenase		0.493103								1.07532
C0NEV9	Fibrillarin			7.64888e-07								6.43461
C0P0H3	Putative uncharacterized protein	0.65393	0.675668	0.255118						-0.0348124	0.0484214	1.4171
C0NXU1	DNA-repair protein rad2	0.66329		0.0155862	0.0224865					0.0771516		2.33954	-2.26239
C0NCA6	Serine/threonine-protein phosphatase	0.000593905				0.438951	0.609486	0.780946	0.879667	-2.872				0.811738	-1.16511	0.635703	-0.192039
C0NQK6	Putative uncharacterized protein			0.256386								1.52453
C0NAW2	Eukaryotic translation initiation factor 3 subunit I		0.00125641	0.61643				0.628836	0.881826		-3.04717	-1.13196				-1.4332	-0.106573
C0NWH9	RNA-binding protein	0.515449	0.425022			0.76714	0.617263	0.792086	0.783935	-0.825743	-1.28869			1.47056	-0.0428334	0.102381	1.25623
C0NFG9	Dihydroxyacetone kinase		0.406652								0.858595
C0NSE7	Proteasome subunit beta type	0.658674	0.664425		0.657837	0.492138	0.280642	0.582002	0.835232	-0.231613	0.00357778		0.19749	-1.14412	-1.81367	-1.65512	0.95045
C0NLE5	Delta-9 fatty acid desaturase		1.95553e-06								4.90837
C0NC93	Mitochondrial import protein MAS5	0.647988				0.857907	0.855231	0.660931	0.905636	-0.21475				1.10484	0.642991	-0.196353	0.986532
C0NYE2	NADP:D-xylose dehydrogenase		0.649756								0.146528
C0NNU1	Putative uncharacterized protein	0.169153								1.62235
C0NWN5	Polymerase II polypeptide J			0.157616								1.86305
C0NB50	Indoleamine 2_3-dioxygenase	0.650634	0.0382752							0.638984	2.39307
C0NF78	Ribosome assembly protein RRB1				0.239691								-2.34828
C0NRR6	Ribose 5-phosphate isomerase A	0.0111278	0.135789	0.0161953	0.640915					2.32193	2.17191	2.58215	-0.260214
C0NVY4	Putative uncharacterized protein	0.0954472				0.000223499	0.852234	0.851282	0.912369	-2.88836				2.08435	0.117452	0.982709	-0.514243
C0NRJ8	FAD dependent oxidoreductase		0.404761								0.86526
C0NA68	Phosphomannomutase (EC 5.4.2.8)					0.715401	0.817651	0.600366	0.313058					0.328771	0.801001	-0.55705	2.41008
C0NAC2	Proteasome component PUP3					0.843683	0.612438	0.842202	0.88091					0.0422245	-1.32012	-0.207149	0.112626
C0NAD2	Proteasome component C11					0.189802	0.783762	0.017081	0.773271					1.85903	0.350825	3.18709	1.33494
C0NAG6	Putative uncharacterized protein					0.728129	0.789626	0.79379	0.84679					0.736609	-0.239286	0.220336	0.563439
C0NAJ6	Inorganic pyrophosphatase					0.871709	0.869475	0.834084	0.89331					-0.646185	-0.575444	-1.06104	2.2728
C0NAM8	Alpha-mannosidase					0.800998	0.601913	0.848654	0.441923					1.3145	0.769033	0.150568	-1.92067
C0NAQ6	60S ribosomal protein L33					0.722923	0.656353	0.689566						-0.384728	-0.637391	-0.776093
C0NAS1	Glucose-6-phosphate 1-dehydrogenase (EC 1.1.1.49)					0.795466	0.754707	0.743294	0.86601					-0.0472547	-1.04402	-0.0778097	0.360693
C0NAX2	Coatomer alpha subunit					0.823026	0.831757	0.616306						0.206375	0.125173	-0.462706
C0NB00	Alcohol dehydrogenase					0.713523	0.629733	0.715134	0.609087					0.785049	1.24696	-0.299414	1.4071
C0NB09	Putative uncharacterized protein					0.496166	0.755103	0.553187	0.883907					1.40802	0.539541	1.834	0.0309464
C0NB70	Putative uncharacterized protein					0.725427	0.683444	0.00638889	0.752491					0.0805144	0.793765	3.38177	-1.54856
C0NB73	Putative uncharacterized protein					0.746721	0.515383	0.0728452	0.642536					0.163313	-1.4021	2.9311	-1.85882
C0NB88	Amidase					0.859899	0.852598	0.69546	0.91419					-0.518169	-0.0649575	0.82746	-1.85706
C0NB92	Putative uncharacterized protein					0.656739	0.777892	0.724431	0.840946					2.25158	-0.235576	0.722778	1.35122
C0NBC8	GMP synthase					0.70055		0.735928	0.87126					-0.940262		-0.647132	-0.293129
C0NBJ7	60S ribosomal protein L34B					0.714331	0.762581	0.774754	0.8624					1.52763	0.915721	0.154995	0.435691
C0NBK1	Cytochrome c oxidase polypeptide IV					0.419011	0.583686	0.572799	0.778732					1.67549	1.21474	-1.24541	1.41666
C0NBM6	Putative uncharacterized protein					0.435023	0.786508	0.731256	0.844188					1.37214	-0.39322	0.803021	0.642724
C0NBP9	NADH dehydrogenase I					0.361097	0.78015	0.791656	0.565199					1.60657	-0.113196	-0.0660928	1.78012
C0NBR7	Carbonic anhydrase (EC 4.2.1.1)					0.304885	0.54933	0.0429418						2.04223	1.37943	4.3083
C0NBT1	40S ribosomal protein S13					0.740663	0.852815	0.856065	0.621915					1.30637	-0.399119	0.440896	1.66839
C0NC91	tRNA (guanine-N(7)-)-methyltransferase non-catalytic subunit TRM82 (Transfer RNA methyltransferase 82)					0.338392	0.595657	0.428097	0.878718					1.93281	1.04556	2.76248	0.154735
C0NCL0	Hexokinase					0.72934	0.77101	0.711621	0.870535					0.664516	0.150494	0.626147	0.353363
C0NCL3	Ammonium transporter MeaA					0.787109	0.781262	0.413862	0.472975					-0.187956	-0.275945	1.8235	-2.07755
C0NCP1	Coatomer zeta subunit					0.761647	0.764608	0.670808						-0.105425	-0.652873	1.22418
C0NCT8	Proteasome subunit beta type (EC 3.4.25.1)					0.757259	0.326635	0.526973						-0.0422639	-1.76862	-2.53671
C0NCX4	CobW/P47K family protein					0.740441	0.607494							0.80634	0.975833
C0NCY1	Putative uncharacterized protein					0.635461	0.610475	0.416959	0.753817					-0.735738	-1.43367	-1.92795	1.95827
C0NCZ6	Acetylornithine aminotransferase					0.85339	0.843846							0.130358	-0.307651
C0ND07	ATP synthase subunit 5					0.85467	0.87231	0.862406	0.915937					1.28274	0.354763	-1.23427	1.35069
C0ND37	Nonsense-mediated mRNA decay protein					0.00603297	0.230209	2.96818e-05						5.08029	2.90693	11.1263
C0ND98	Lectin					0.256597	0.767319	0.698773						2.02	-0.0659852	0.498854
C0NDJ0	Chitin synthase					0.866392	0.857094	0.800207	0.663544					0.350791	-0.11256	-1.19458	2.06776
C0NDS7	Anucleate primary sterigmata protein A					0.56011	0.583126	0.123929	0.864828					3.11873	2.78817	3.65511	-0.687339
C0NDU7	Ferrochelatase (EC 4.99.1.1)					0.657124	0.77967	0.784838						1.3534	0.377813	0.103508
C0NE03	Protein transporter SEC61 alpha subunit							0.735006								-0.561242
C0NE86	Nucleosome assembly protein					0.712711		0.705762						-0.836645		0.989319
C0NE92	Rheb small monomeric GTPase RhbA					0.279187	0.516859	0.77049	0.79273					1.87868	-1.70807	0.409386	1.10457
C0NEP3	40S ribosomal protein S22					0.825698	0.820055	0.581438	0.732282					0.536094	0.839004	2.18279	-2.19694
C0NER8	Exo-beta-1,3-glucanase Exg0					0.847499	0.000724239	0.00017627	0.926069					-1.05204	-1.45121	-1.4595	0.613734
C0NEW1	Mitochondrial processing peptidase subunit					0.777403	0.777075	0.544091						0.509709	1.0114	0.473954
C0NF55	Integral membrane protein					0.555725			0.618785					1.76161			1.96811
C0NF62	Putative uncharacterized protein					0.645592		0.703178	0.885063					1.07156		0.949789	-0.00450374
C0NFG8	Small nuclear ribonucleoprotein Sm D2					0.120832	0.337101	0.314529						2.08455	2.43139	1.86124
C0NFH6	Putative uncharacterized protein					0.220761	0.548031	0.00319385	0.00529862					1.90147	1.52776	4.98276	-3.6322
C0NFU2	26S proteasome regulatory subunit					0.00918855	0.533269	0.746933	0.490017					3.09709	1.30149	0.498963	2.90746
C0NFV7	60S acidic ribosomal protein P2					0.662431	0.548682	0.468457						-1.22339	-1.19764	-1.56889
C0NFV8	40S ribosomal protein S15					0.635894	0.059818	0.639326	0.813799					-1.11951	-2.9291	-0.00334099	-0.929104
C0NG72	Putative uncharacterized protein					0.698175	0.640596	0.764425	0.717439					0.63611	0.400289	-0.877051	1.64605
C0NGC5	Putative uncharacterized protein					0.558864	0.686696	0.0397251	0.900478					1.05413	0.556414	2.0118	-1.33872
C0NGE6	T-complex protein 1 subunit eta					0.0280159	0.0346702	0.00332657						-2.42723	-2.96311	-3.46662
C0NGJ2	Putative uncharacterized protein					0.608492	0.684426	0.647635						1.54256	-0.00189314	-0.414768
C0NGK1	Carboxylic acid transporter					0.752707	0.767497	0.762208	0.893802					-0.241372	0.413506	0.0491945	0.108122
C0NGK2	Carboxylic acid transporter					0.422062	0.60345	0.154316						2.68332	1.85718	2.43723
C0NGQ3	Putative uncharacterized protein					0.691764	0.805246	0.709416						-0.364838	-0.203825	-0.287844
C0NGQ9	T-complex protein					0.72267		0.771356						-0.618223		0.557527
C0NGT3	Eukaryotic translation initiation factor 3 subunit K (eIF3k) (eIF-3 p25)					0.789186	0.770142	0.485565	0.820373					0.308637	0.544504	1.53455	-0.818497
C0NGT9	Prefoldin subunit					0.710247	0.682124	0.52909						1.08085	0.95405	1.84511
C0NGV6	Putative uncharacterized protein					0.426092	0.508634	3.90464e-05	0.262274					1.60892	1.60779	4.68113	-3.13906
C0NH04	Putative uncharacterized protein					0.753911	0.363528	0.553824						-0.0588656	-1.80753	2.44391
C0NH28	Class I alpha-mannosidase 1A					0.739774	0.821659	0.834906						-0.727838	-0.616548	0.389452
C0NH92	40S ribosomal protein S10-A					0.782206	0.483895	0.657509	0.852216					0.512669	1.6049	1.23328	-0.527014
C0NH97	Putative uncharacterized protein					0.00374285	0.0083473	0.751899						-4.72927	-4.1634	-0.744089
C0NHA0	Anthranilate synthase component I					0.869871	0.729581	0.831569						0.0733117	-0.962722	-0.669187
C0NHE2	Oleate-induced peroxisomal protein					0.54607	0.718563	0.650056						1.35342	0.559684	0.694679
C0NHH9	Putative uncharacterized protein					0.566238	0.773745	0.673274	0.87442					1.48587	-0.307555	1.15568	-0.278181
C0NHN6	ATP synthase subunit D					0.828976	0.799942	0.340977	0.909398					-0.863795	-1.13432	-1.3291	0.671425
C0NHR2	Glycosyl hydrolase					0.819406	0.602427	0.427096						-0.597503	-0.608546	-1.76873
C0NHR7	Putative uncharacterized protein					0.571621	0.164332	0.593531						1.75591	2.61312	2.00755
C0NHR9	Short-chain dehydrogenase					0.833346	0.798201	0.792799	0.896893					0.677225	0.442561	-1.45407	1.68451
C0NHS0	Glutamine synthetase					0.528387	0.693931	0.799676	0.821772					1.3454	-0.497417	0.685742	-0.818089
C0NHT4	ATP-dependent RNA helicase SUB2					0.774419	0.758419	0.774587						-0.0159454	-0.556354	-0.395201
C0NHZ1	Arginine permease					0.704044	0.302085	0.455016						0.28975	-1.83432	-1.85552
C0NI03	Spermidine synthase					0.847732	0.035672	0.00101811	0.0318468					0.745524	2.59069	2.56622	-2.75628
C0NI11	Small G-protein GPA2						0.138068	0.000132271							2.21831	5.03877
C0NIA1	Proteasome regulatory particle					0.842534	0.804232		0.78891					-0.191905	-1.0455		-1.20862
C0NIH0	Dipeptidyl peptidase III						0.286424								2.71721
C0NIL8	Homoserine kinase					0.773407	0.793508	0.588116						-0.129973	-0.0627935	-1.15239
C0NIW7	ERP1 protein					0.754508		0.510903						0.420391		2.31808
C0NJ56	Putative uncharacterized protein					0.712982	0.761272	0.775588						-0.44371	0.259378	-0.503798
C0NJ74	S-adenosylmethionine synthase (EC 2.5.1.6)					0.826001	0.860938	1.12016e-05	0.698882					1.13853	0.108923	2.79712	-2.01764
C0NJF3	Kynurenine formamidase (KFA) (KFase) (EC 3.5.1.9) (Arylformamidase) (N-formylkynurenine formamidase)					0.432068	0.110411	0.00389356	0.151936					1.604	2.02751	2.50496	-1.60995
C0NJL7	Ubiquitin-conjugating enzyme					0.00862415	0.000343551	0.774082	0.834039					1.76547	1.65912	0.402179	0.854208
C0NJR1	Superoxide dismutase (EC 1.15.1.1)					0.694544	0.727886		0.839274					0.390437	0.735736		0.808673
C0NJR3	Vacuolar sorting-associated protein					0.825394	0.826303	0.715933						-0.564798	0.212388	-0.713323
C0NJX0	NADH-ubiquinone oxidoreductase					0.834267	0.745447	0.81288	0.802559					0.69513	0.811524	1.15087	-1.02278
C0NJY2	Putative uncharacterized protein					0.84609	0.843357	0.835087						-0.106318	-0.732693	-0.998469
C0NJY7	HECT domain-containing protein					0.734311	0.204637	0.162649	0.816043					0.674346	2.4856	2.70472	-1.01721
C0NKN0	Putative uncharacterized protein					0.849111	0.530491	0.809922	0.909758					0.308932	-1.80467	-0.722507	0.580146
C0NKN2	Dynamin family protein						0.737525	0.712167							-0.0575136	-0.0370953
C0NKP8	Vacuolar protein sorting/targeting protein 10 (Carboxypeptidase Y receptor) (CPY receptor) (Sortilin VPS10) (Vacuolar carboxypeptidase sorting receptor VPS10)					0.752101	0.604469	0.734543	0.80508					0.201149	-0.837786	0.101183	-1.20812
C0NKS5	Glutamyl-tRNA synthetase					0.832415	0.82468	0.747143						0.469226	-0.102637	-1.49435
C0NLC5	BAR domain-containing protein					0.00223082	0.74861	0.79766	0.0229377					-1.11301	-0.747862	0.352136	-5.30788
C0NLI0	Pi-transporter A-1					0.542764	0.414898	0.664288	0.866786					0.738504	-0.892048	-1.12308	-0.333553
C0NLK1	Mitochondrial import inner membrane translocase subunit tim9					0.641017		0.778055	0.825174					-0.778786		0.12513	-0.76038
C0NLR5	40S ribosomal protein S9					0.85851	0.754905	0.167764	0.822463					0.7655	0.548214	2.36238	-1.95863
C0NLY0	Putative uncharacterized protein					0.805874	0.824372	0.809198						1.13161	0.391208	1.18163
C0NM08	Putative metallocarboxypeptidase ECM14 (EC 3.4.17.-)					0.857772	0.811943	0.845216	0.708451					0.533636	1.56189	-0.16419	1.93952
C0NM58	Orotidine 5'-phosphate decarboxylase (EC 4.1.1.23)					0.849942	0.819839	0.849035						0.277279	0.511717	-0.769996
C0NMB4	Serine hydroxymethyltransferase (EC 2.1.2.1)					0.869247	0.847344	0.812179	0.920917					0.407423	-0.290898	-1.07158	-0.0169377
C0NMD0	Nonribosomal peptide synthetase					0.0226856	0.000292197	0.00780296	0.876441					4.25211	6.22611	4.47704	-0.344733
C0NMD8	Putative uncharacterized protein					0.399014	0.152678	0.000317259	0.00748876					1.36957	1.89331	4.91812	-3.54855
C0NMD9	Glutamate 5-kinase					0.157628	0.74459							2.02015	0.678744
C0NME6	Putative uncharacterized protein					0.289296	0.169475	0.77838	0.81751					1.69896	2.08527	0.660201	0.902641
C0NMQ3	Predicted protein					0.765519	0.776251	9.96754e-06	0.272849					0.412479	-0.724527	4.02803	-3.65464
C0NMU2	Putative uncharacterized protein					0.259702	0.14774	0.738204						-0.945781	-2.49174	-0.377944
C0NMX2	Homocitrate synthase					0.798066	0.563805	0.805749	0.90026					0.53207	-1.51765	-0.902743	1.43612
C0NN35	Histidyl-tRNA synthetase					0.0890181		0.0248926	0.888127					4.48993		3.91102	0.575891
C0NN41	Kex protein					0.0675312	0.585357	1.73755e-05	0.448438					2.04558	1.13435	4.82385	-2.61533
C0NN70	Calponin homology domain-containing protein					0.397927	0.000143124	0.0701758	0.85727					2.0071	4.50003	2.47667	-0.543699
C0NN84	DUF907 domain-containing protein					0.839155	0.83204	0.67432	0.819666					-0.0120174	0.427527	0.507762	-1.20974
C0NND7	Cytochrome c peroxidase					0.866034	0.842864	0.825799	0.916555					-0.108037	-0.709611	-1.64339	1.48663
C0NNH9	WD domain-containing protein					0.620573	0.771872	0.683772	0.895726					-0.998763	-0.622758	-0.917899	-0.0672206
C0NNM5	Hsp88-like protein					0.875852	0.874501	0.854881	0.874762					0.464995	-0.980468	-0.877027	-0.222201
C0NNP5	Putative uncharacterized protein					0.721909	0.767675	0.655966	0.779793					-0.746346	-0.186605	-0.978711	-1.316
C0NNP8	Putative uncharacterized protein					0.854317	0.844816	0.704905	0.757714					-0.0615686	0.0379172	-1.63544	0.998861
C0NNQ1	Heat shock protein SSB1					0.866273	0.869815	0.847266	0.911687					-0.241594	-0.0915652	0.598205	0.340843
C0NNQ5	Putative uncharacterized protein						0.63107	0.613412							1.26941	1.40893
C0NNR1	DUF343 domain-containing protein					0.712439	0.687017	0.588664						-0.453158	-0.833123	1.12446
C0NNR4	Acetyl-coa acetyltransferase					0.334512	0.518327	0.0154931						2.73485	1.80767	-5.10235
C0NNT9	Arginine N-methyltransferase Skb1					0.676735	0.524121	0.568047						0.0308686	-0.206225	1.3091
C0NNX5	Thioredoxin					0.814727	0.808956	0.760139	0.887855					0.192739	-0.324436	-1.77617	-0.496408
C0NP84	Mitochondrial ATP synthase subunit F							7.07846e-05								-5.02008
C0NPB3	Aspartyl protease					0.798606	0.717779	0.0511867	0.67773					0.187719	-0.827349	-2.54291	-1.88883
C0NPC0	Acyl-RNA-complex subunit					0.493757	0.284983	0.75431	0.85269					-0.958986	-1.88228	-0.522551	-0.713755
C0NPD0	Glutathione S-transferase					0.303488	0.155962	0.13014	0.790837					1.75111	2.0806	2.43054	-0.803486
C0NPH4	Putative uncharacterized protein					0.782675	0.782363	0.0475474	0.658528					-0.35786	0.609888	3.77563	-2.4765
C0NPI9	Putative uncharacterized protein					0.775089	0.611949	0.678777	0.854095					0.467962	1.09859	0.677527	0.492026
C0NPM9	Single-stranded DNA binding protein p30 subunit					0.29926	0.00076652	0.817983	0.853162					-1.93074	-3.72566	-0.928656	-0.64328
C0NPZ2	Eukaryotic translation initiation factor 2 alpha subunit					0.261247	0.641858	0.223922	0.793663					1.76773	0.941937	2.17666	-0.794843
C0NQ40	Phosphoribosyl-aminoimidazole-succinocarboxamide synthase					0.745019		0.575717						0.566845		1.85808
C0NQ71	Phospholipid-translocating P-type ATPase domain-containing protein					0.791512	0.811472	0.796706	0.887031					0.919232	0.824923	1.04942	0.404597
C0NQA0	Gamma-glutamyltranspeptidase					0.794631	0.829268	0.835629	0.909035					1.20972	-0.590985	-0.184885	-0.275977
C0NQC7	Succinate dehydrogenase iron-sulfur protein					0.838723	0.778866	0.832789	0.813038					0.0497713	-0.85273	-0.431591	0.918545
C0NQH6	DUF775 domain-containing protein					0.739997	0.239573	0.655578	0.872331					-0.661254	-2.02622	-1.21319	-0.286291
C0NQL2	Zeta-crystallin/quinone reductase (NADPH)					0.650856		0.685403						1.22052		-1.06269
C0NQL3	Replication factor					0.0114442	0.751288	0.551909	0.700846					2.70687	1.33575	1.99162	1.2394
C0NQQ9	Poly(A)+ RNA export protein					0.790064	0.783608							0.190296	-0.104534
C0NQY8	Succinyl-CoA ligase alpha-chain					0.632398		0.638474	0.868688					-1.16008		-0.613956	0.51877
C0NR08	Acyl-CoA dehydrogenase					0.745233	0.823442	0.778542						-0.892373	0.135445	0.13531
C0NRF2	Endocytosis and membrane growth and polarity					0.748818	0.159285	0.701138	0.887582					0.471265	2.51981	1.21342	-0.46997
C0NRF5	Aldo/keto reductase					0.871213	0.872581	0.875284	0.923708					0.710623	-0.10396	0.410138	0.400742
C0NRH6	Putative uncharacterized protein					0.424078	0.749647	0.0499829						1.99345	0.398026	2.29153
C0NRI1	Putative uncharacterized protein					0.680459	0.307666	0.728615	0.859454					0.397871	0.825739	-0.00930901	0.590214
C0NRQ8	Predicted protein					0.00568539	0.000960873	0.00985385	0.772146					6.84549	5.6477	5.25239	1.62923
C0NRT5	Serine/threonine-protein phosphatase (EC 3.1.3.16)					0.823753	0.827104	0.719342	0.748421					-0.436329	-0.340107	1.11116	-1.57841
C0NRT6	Putative uncharacterized protein					0.670452	0.404399	0.0241567						-0.41862	-1.69166	-3.30358
C0NRU2	Proteasome subunit beta type (EC 3.4.25.1)					0.865734	0.85891	0.857026	0.910995					0.360501	-0.2039	-0.958769	0.315
C0NRX0	NADH-ubiquinone oxidoreductase					0.78205	0.790355	0.744805	0.865618					-0.271725	-0.132719	-0.70673	0.405106
C0NRX4	S-methyl-5'-thioadenosine phosphorylase (EC 2.4.2.28) (5'-methylthioadenosine phosphorylase) (MTA phosphorylase) (MTAP) (MTAPase)					0.78948	0.79021	0.714062	0.81678					0.988443	0.756897	0.363057	-1.02504
C0NS41	Predicted protein					0.705191	0.680794	0.630626	0.883614					1.04332	1.00719	1.5243	-0.61118
C0NSD6	Predicted protein					0.463158	0.839586	0.837763	0.897353					1.06893	-0.261803	-0.444338	1.88442
C0NSE1	Putative uncharacterized protein					0.68146	0.649655	0.748401	0.787933					0.972196	-1.46125	0.198261	1.13458
C0NSG3	Beta-hexosaminidase (EC 3.2.1.52)					0.811708	0.861389	0.848501	0.917315					-0.821098	-0.256929	-0.891487	0.320485
C0NSJ2	Bifunctional tryptophan synthase TRPB					0.792372	0.788449	0.758034	0.887307					0.0945095	-0.0325119	-0.121557	0.375682
C0NSQ0	Chitin synthase					0.795881	0.849187	0.816985	0.63397					1.00029	0.422752	1.29105	-1.84965
C0NSR9	Polyubiquitin					0.785296	0.692075	0.729822	0.861571					-0.338076	1.40429	-0.719007	0.79923
C0NSS5	Polyadenylate-binding protein					0.861836	0.872037	0.862596	0.923321					0.401407	0.25355	-1.15494	0.517624
C0NST6	Putative uncharacterized protein					0.546725	0.604976	0.472815	0.803406					-1.79394	-0.668175	-1.52337	-1.13811
C0NSW7	Beta glucanosyltransferase Gel2p					0.598808	0.460471	0.736157						1.02425	1.70319	-0.59382
C0NSY4	RNA binding domain-containing protein					0.0187762	0.0366734	0.697275						4.02947	3.86756	2.56734
C0NTC5	Oxidoreductase					0.574554	0.00168939	2.8148e-07	5.01e-07					1.41135	4.35686	8.80053	-7.09534
C0NTG5	60S ribosomal protein					0.868961	0.871268	0.859964	0.918062					0.672224	-0.0557554	0.460287	0.942828
C0NTS8	Putative uncharacterized protein					0.306277	0.594064	0.178035						1.38415	0.731105	1.33183
C0NTU2	Hydrophobin 2					0.831474	0.830042	0.835539	0.75513					0.190624	-0.502276	-0.00838008	1.1569
C0NTY7	Putative uncharacterized protein					0.579737	0.584244	0.00140102						-2.02237	-2.88549	-4.79154
C0NTY8	Serine proteinase					0.601399	0.565025	0.247335	0.890779					1.1124	1.24478	1.85073	-0.284947
C0NU20	Galactokinase					0.00656695	1.36933e-05	0.00193283						3.75394	4.70945	5.15229
C0NU49	Putative uncharacterized protein					0.529792		0.650456						-1.86279		-0.928488
C0NUJ9	Formation of crista junctions protein 1 (Mitofilin)					0.241136	0.48053	0.792941	0.561149					-2.00884	-1.27741	-0.49186	-1.58916
C0NUL1	Threonine dehydratase					0.697876	0.491325	0.732674						-0.747503	1.42631	-1.0565
C0NUQ9	Succinate dehydrogenase					0.873067	0.873174	0.869361	0.923191					0.506617	0.69604	-0.707639	1.38338
C0NUT0	Pyruvate decarboxylase					0.323977	0.50711	0.255047						1.49367	2.12996	2.44815
C0NUY8	Homoserine dehydrogenase (HDH) (EC 1.1.1.3)					0.850615	0.86657	0.860874						1.05157	0.145606	0.786386
C0NV05	Enoyl-CoA hydratase/isomerase					0.770664	0.835359	0.849641	0.849798					0.92859	0.276317	-0.256279	1.64914
C0NV70	Predicted protein					0.277724	0.0418202	0.407582	0.856825					1.88231	2.85022	1.95347	-0.569437
C0NVE6	40S ribosomal protein S16					0.810878	0.718302	0.538741	0.766347					0.813631	-1.33257	-1.21704	1.38555
C0NVF3	Sugar transporter						0.757647	0.771183							0.476754	0.0189694
C0NVF6	Catalase (EC 1.11.1.6)					0.873013	0.871983	0.868444	0.917013					0.30883	-0.117464	-0.717318	1.35843
C0NVL8	Class II chitin synthase					0.227059	0.510149	0.46582	0.873035					2.43328	1.17596	1.48654	0.29129
C0NVM2	Leucine aminopeptidase 1 (EC 3.4.11.-) (Leucyl aminopeptidase 1) (LAP1)					0.590841	0.756479	0.733378	0.851739					1.07135	0.382511	-0.453124	0.564509
C0NVP9	GPR/FUN34 family protein					0.433054	0.0876765	0.346113						1.82921	2.69033	2.17425
C0NW08	ChAPs family protein					0.596712	0.727642	0.000808492	0.0190215					-1.38367	0.00882192	3.19128	-4.06478
C0NW13	T-complex protein					0.131716	0.0040465	0.212761	0.880292					2.86084	4.63126	2.70175	0.156184
C0NW74	Ubiquitin					0.477981	0.800339	0.793083	0.851259					1.34656	-0.0747167	0.380067	0.601645
C0NW81	Stomatin family protein					0.313166	0.795188	0.799809	0.569182					-0.839855	0.00494869	0.274338	-1.51971
C0NWA1	Tricarboxylate transporter, mitochondrial					0.709138	0.784225	0.785904						0.569815	0.0306664	0.17836
C0NWM3	60S ribosomal protein L32					0.741765	0.580305		0.88332					0.389128	-2.15257		0.0559984
C0NWT3	Predicted protein					0.633717	0.798471	0.764242	0.850288					-1.10686	-1.55869	-0.435732	-0.568836
C0NWT4	Sphingolipid C9-methyltransferase					0.634154	0.756088	0.644769						1.08397	0.143032	1.4632
C0NWV5	Putative uncharacterized protein					0.329275	0.429094	0.753511	0.884776					-1.65216	-2.38108	-0.774751	-0.018885
C0NWW7	Proteasome subunit beta type (EC 3.4.25.1)					0.859373	0.412821	0.869019	0.923836					-0.515503	-1.4085	-0.36182	-0.181809
C0NWZ0	Acetyl-CoA acetyltransferase					0.873495	0.870209	0.556356	0.915152					0.426044	-0.574018	-1.11901	1.40525
C0NX00	Endosomal P24A protein					0.633279	0.643941	0.766602	0.742782					-1.15985	1.05018	0.214699	-1.60338
C0NX26	Putative uncharacterized protein					0.455933	0.703468	0.506344						1.43867	1.00619	1.33054
C0NXA5	60S ribosomal protein L7					0.835809	0.437974	0.819297	0.904043					1.19574	1.00104	-0.314067	1.66541
C0NXB7	Mannitol-1-phosphate dehydrogenase					0.874763	0.867279	0.867747	0.768701					-0.346949	-1.17484	-0.787391	1.32414
C0NXP5	Isocitrate dehydrogenase					0.708301	0.7918		0.879352					0.5839	-1.35586		0.155531
C0NXQ7	40S ribosomal protein S27					0.245789	0.125475	0.713793	0.823829					1.77545	2.11568	0.87678	0.819623
C0NXR1	Putative uncharacterized protein					0.646003	0.621974	0.828193	0.704696					1.53281	0.752244	-0.523546	1.96228
C0NXV1	Putative uncharacterized protein					0.818093	0.826804	0.82519	0.899822					0.800467	-0.438016	-0.645707	1.46864
C0NXX6	Chitin synthase					0.625663	0.0407684		0.860308					-1.31137	-3.32035		0.438192
C0NY78	Pyruvate dehydrogenase					0.781893	0.7553	0.766422						-0.164758	0.477844	0.535627
C0NY90	Glutathione S-transferase					0.747774	0.7717	0.512405	0.727514					-0.223308	0.333386	-1.73172	1.54857
C0NY99	Chitin synthase					0.0918175	0.587567	0.470206	0.804247					2.03718	1.10455	1.98486	1.11402
C0NYD7	Autophagy-related protein					0.755891	0.623366	0.677077	0.60235					0.557537	-0.933318	-1.09214	1.71978
C0NYI2	Putative uncharacterized protein					0.854599	0.796843	0.821234	0.77658					0.34043	-0.924948	-0.809913	2.60904
C0NYK0	Sulfate adenylyltransferase (EC 2.7.7.4) (ATP-sulfurylase) (Sulfate adenylate transferase)					0.872418	0.867864	0.871928	0.921735					0.437824	-0.444776	-0.466419	1.51597
C0NYM4	40S ribosomal protein S11					0.818861	0.835449	0.817541						0.792884	0.16937	0.107069
C0NYP3	3-hydroxybutyryl CoA dehydrogenase					0.781578	0.103157		0.675451					0.367274	-1.93219		-1.75493
C0NYR4	Succinyl-CoA ligase beta-chain					0.840609	0.844574	0.840947	0.460984					-0.752789	0.229596	0.78924	-1.22154
C0NYT4	Ribitol kinase					0.816761	0.822817	0.781735	0.872684					0.770178	-0.65296	0.43153	-0.26093
C0NYV5	GTP-binding protein SAS1					0.833439	0.8259	0.687978	0.865225					0.0725837	-0.200875	1.37426	-0.384982
C0NYV9	Transporter					0.325309	0.765881	0.744159	0.645303					2.65109	-0.325677	-0.617761	2.79397
C0NZ50	6-phosphofructokinase (EC 2.7.1.11) (Phosphohexokinase)					0.85106	0.830138	0.730541	0.839835					0.318593	0.222065	0.424331	-0.681492
C0NZ57	2OG-Fe(II) oxygenase					0.660554	0.539417	0.730301						1.02946	2.21885	0.520234
C0NZ79	Ras-like GTP-binding protein RYL2					0.782675	0.782363	0.0475474	0.658528					-0.35786	0.609888	3.77563	-2.4765
C0NZE1	Formamidase					0.250408	0.772727	0.507874						1.70932	0.970171	1.69847
C0NZF2	Chitin synthase					0.487224	0.732203							1.88612	0.113047
C0NZR2	Formate dehydrogenase-III					0.699367		0.758611						0.394538		-0.050687
C0P033	Oxidoreductase					0.859241	0.804105	0.388007	0.917466					-0.185158	-0.496351	-1.09284	0.588175
C0P0C8	Peroxisomal membrane protein PMP47A					0.817319	0.801392	0.831946						0.663466	0.848673	-0.217651
C0P0F6	40S ribosomal protein S1					0.840439	0.703756	0.751695	0.878076					0.102678	-1.49665	-0.748881	0.154272
C0P0F7	GTP cyclohydrolase II					0.691139			0.733834					1.55424			-1.50404
C0P0M9	Septin					0.851576	0.846641	0.786959						-0.12023	-0.355694	-1.40658
C0P0S4	Gamma-butyrobetaine dioxygenase					0.794351	0.793649	0.626575	0.879036					0.299407	1.16415	3.67936	-0.137752
C0P132	6,7-dimethyl-8-ribityllumazine synthase (EC 2.5.1.78)					8.88848e-08	0.389121	2.53357e-05						2.60336	1.04094	3.09582
C0P133	Proteasome component C1					0.80798	0.725922	0.856478						-0.636214	-1.51814	-0.116483
C0P137	Isocitrate dehydrogenase					0.718041	0.746086	0.496964	0.863625					-0.552113	-0.612993	-2.05718	0.383274
C0P147	Proteasome component C5					0.818642	0.751084	0.827601	0.862811					0.516711	-1.34036	-0.483355	0.365646
C0P156	Arp2/3 complex					0.661307			0.901126					0.814364			1.62773
C0P192	Polysaccharide deacetylase					0.68925	0.615827	0.695155	0.895961					0.897451	0.933606	0.824577	-0.0289925
C0P1A0	Phosphoserine aminotransferase					0.75411		0.596185	0.679977					-0.186714		1.71701	-2.05958
C0P1D1	Lysophospholipase Plb1					0.599848	0.567445	0.813345						1.53431	1.43745	0.90519
C0P1G5	Cytochrome c oxidase subunit 2					0.759568		0.40118						0.695787		-1.78212
C0P1H3	Cytochrome c oxidase subunit 2					0.759568		0.40118						0.695787		-1.78212
